# Supplementary material for: The molecular basis for acetylhistidine synthesis by HisAT/NAT16
Source: Nat Commun. 2025 Jul 1;16:5960. doi: 10.1038/s41467-025-61145-x (PMC12219266; doi:10.1038/s41467-025-61145-x)
Supplement: Supplementary file 3 — Supplementary Data 1 [file 41467_2025_61145_MOESM3_ESM.xlsx]

## Sheet: Sheet1
Supplementary Data 1. Results from the HAP1 cell metabolomics analysis. DP = Descriptive power, LOD = limit of detection, RT = retention time. Annotations on level 1 are based on accurate mass, MSMS spectra and known retention time obtained from standards analyzed on the same system, annotations on level 2a are based on accurate mass and known retention time as obtained from standards analyzed on…
Name	DP	Relative precision (%)	LOD	RT [min]	Molecular Weight	Formula	Annotation level	Compound #	KO vs. KO+NAT16		KO vs. WT		KO vs. WT+NAT16		KO+NAT16 vs. WT		KO+NAT16 vs. WT+NAT16		WT vs. WT+NAT16
									log2-value	p-value	log2-value	p-value	log2-value	p-value	log2-value	p-value	log2-value	p-value	log2-value	p-value
Acetylhistidine	24.93	3.85	3553.2	1.8	197.08	C8H11N3O3	1	SL00002	-13.09	1.47069e-08	-2.55	0.00035712	-11.53	1.72573e-06	10.54	1.47728e-08	1.56	9.72011e-07	-8.98	4.66155e-06
Arginine	3.94	5.23	22741.5	1.2	174.11	C6H14N4O2	1	SL00091	0.12	0.0980716	0.57	0.00117188	0.62	0.000158112	0.45	0.00214111	0.5	0.00026704	0.05	0.803623
ATP	2.12	10.28	8385.94	10.93	507	C10H16N5O13P3	1	YSL00010	-0.32	0.0185527	0.25	0.105054	0.44	0.00316727	0.57	0.00336179	0.76	0.000317261	0.19	0.334805
Betaine	6.57	3.75	2.44193e+07	4.86	117.08	C5 H11 N O2	1	YX000053	-0.06	0.133095	-0.46	0.000250774	-0.81	1.31434e-05	-0.4	0.000238889	-0.74	1.59073e-05	-0.34	0.0130676
Carnitine	5.77	5.88	2.07656e+06	7.54	161.11	C7H15NO3	1	YSL00126	-0.27	0.0138033	0.99	0.0017988	0.58	0.00109611	1.27	0.000106857	0.85	1.19798e-05	-0.42	0.201369
Choline	3.72	3.33	1.72811e+06	1.33	103.1	C5 H13 N O	1	X000020	-0.29	0.00439028	-0.37	0.0120174	-0.13	0.0615201	-0.08	0.487646	0.16	0.0596807	0.24	0.137509
Creatine	2.45	3.3	463655	1.5	131.07	C4H9N3O2	1	SL00023	-0.14	0.0356614	0.1	0.210647	0.01	0.828227	0.24	0.00816059	0.16	0.0306533	-0.08	0.358544
Creatinine	4.7	8.31	3.49152e+06	1.24	113.06	C4 H7 N3 O	1	X000161	-0.23	0.0480273	0.87	0.000162466	1.05	4.47341e-05	1.1	2.93103e-05	1.27	1.35807e-05	0.18	0.298038
Fructose 6-phosphate	3.33	8.13	1.30401e+06	10.8	260.03	C6H13O9P	1	YSL00014	-0.38	0.110807	-0.98	0.00560908	-1.39	0.00181014	-0.6	0.0179541	-1.01	0.00443485	-0.42	0.211699
Fumaric acid	1.62	8.5	5581.3	2.4	116.01	C4H4O4	1	SL00139	-0.25	0.0755162	0.06	0.716531	-0.01	0.940063	0.31	0.0213308	0.24	0.0401681	-0.07	0.659728
Glucose-1,6-bisphosphate	1.86	17.87	6266.08	1	340	C6H14O12P2	1	SL00027	-0.68	0.016578	0.16	0.642445	-0.23	0.385974	0.84	0.00189113	0.45	0.0199733	-0.39	0.21257
Glutamic acid	23.28	1.43	28403.8	1.2	147.05	C5H9NO4	1	SL00029	-0.53	0.000471666	0.32	0.0168008	0.71	0.000139884	0.85	0.000115107	1.24	1.3325e-05	0.39	0.0886926
Glutamine	9.04	4.03	70966.9	7.61	146.07	C5H10N2O3	1	YSL00133	-0.98	0.000606035	-0.63	0.0652617	0.13	0.437055	0.35	0.138668	1.11	0.000165309	0.75	0.0858969
Glutathione	5.42	4.22	38616.8	2.5	307.08	C10H17N3O6S	1	SL00034	-0.26	0.00147522	0.43	0.000490158	0.51	0.000419196	0.68	4.64591e-05	0.77	3.87471e-05	0.08	0.587077
Glutathione oxidized	2.41	15.09	6799.65	4.5	612.15	C20H32N6O12S2	1	SL00172	-0.96	0.261286	-0.78	0.000142493	-0.52	0.0829946	0.18	0.794337	0.44	0.547525	0.26	0.331825
Histidine	1.67	7.08	103053	1.18	155.07	C6 H9 N3 O2	1	X000033	0.12	0.390488	-0.09	0.534264	-0.08	0.472891	-0.2	0.170036	-0.2	0.157455	0.01	0.985167
Hypotaurine	5.65	10.44	6227.28	7.19	109.02	C2H7NO2S	1	YSL00136	0.07	0.683551	1.73	6.06062e-05	1.51	1.32425e-06	1.67	0.00100993	1.44	0.000653707	-0.23	0.59766
IMP	5.26	5.56	136350	3.09	348.05	C10 H13 N4 O8 P	1	X000076	-0.75	0.00444404	0.2	0.194494	-0.25	0.0880323	0.95	0.00115253	0.5	0.0164837	-0.45	0.0364633
Isoleucine	13.71	1.52	1.00873e+06	3.97	131.09	C6 H13 N O2	1	X000056	-0.31	0.0613057	0.11	0.552156	0.34	0.0227974	0.42	0.036885	0.65	0.00309083	0.23	0.324414
Isovalerylcarnitine	14.18	1.99	506337	6.2	245.16	C12H23NO4	1	SL00176	-0.54	0.000127146	0.53	0.00166929	0.13	0.174081	1.07	2.27149e-05	0.67	8.91677e-05	-0.4	0.0647485
Lactic acid	11.86	2.48	2.16246e+06	2.1	90.03	C3H6O3	1	SL00143	-0.79	0.0231734	-0.21	0.490935	-0.5	0.0331337	0.57	0.0703563	0.28	0.254886	-0.29	0.338675
Leucine	5.45	4.48	395914	4.3	131.09	C6H13NO2	1	SL00044	-0.39	0.12983	-0.06	0.788366	0.19	0.225021	0.33	0.223092	0.58	0.0407331	0.25	0.329864
Malic acid	3.39	12.78	20079.7	1.6	134.02	C4H6O5	1	SL00144	-0.9	0.000667921	0.33	0.0609332	0.27	0.113791	1.23	0.000101553	1.17	0.000117067	-0.06	0.801466
N8-Acetylspermidine	17.37	2.52	5650.66	1.5	187.17	C9H21N3O	1	SL00104	-0.36	0.000306185	0.98	1.02358e-05	1.25	1.2062e-06	1.34	3.42464e-07	1.61	4.25131e-07	0.27	0.0672246
N-Acetyl-arginine	37.27	3.68	3462.13	3	216.12	C8H16N4O3	1	SL00052	-7.55	1.0351e-08	0.33	0.157101	-5.32	3.20779e-06	7.88	1.02798e-08	2.23	3.60634e-07	-5.64	8.52283e-06
N-Acetyl-aspartic acid	9.51	3.39	2805.69	2.1	175.05	C6H9NO5	1	SL00108	-0.48	0.00367399	0.36	0.0378738	0.63	0.00218939	0.85	0.000319266	1.11	5.87182e-05	0.26	0.264575
N-Acetyl-ornithine	10	3.37	16873.4	1.7	174.1	C7H14N2O3	1	SL00126	-0.62	0.000632801	0.33	0.0367074	0.48	0.00857386	0.94	6.16004e-05	1.1	3.21319e-05	0.15	0.421323
N-Acetylserine	3.67	9.3	38961.9	5.33	147.05	C5 H9 N O4	1	YX000081	-0.22	0.113858	0.66	0.00663105	0.87	0.000142174	0.89	0.00221991	1.09	0.00025468	0.2	0.4827
Nicotine amide	4.32	5.38	749700	4.7	122.05	C6H6N2O	1	SL00056	-0.45	0.0012498	-0.85	0.000691135	-0.69	0.00182314	-0.4	0.00853053	-0.24	0.0838105	0.17	0.360927
Palmitic acid	1.08	6.5	1.35621e+07	1.24	256.24	C16H32O2	1	YSL00026	0.02	0.856467	-0.07	0.64733	0.01	0.941917	-0.1	0.531931	-0.01	0.942337	0.08	0.664264
Phosphocholine	10.2	1.71	2.03863e+06	1.1	183.07	C5H14NO4P	1	SL00114	-0.09	0.0239166	0.35	0.000347928	0.54	7.95299e-06	0.44	9.08914e-05	0.63	9.14566e-06	0.19	0.0919724
Proline	14.5	1.69	1.33996e+06	1.5	115.06	C5H9NO2	1	SL00068	-0.46	0.000434794	0.2	0.138792	0.39	0.00391487	0.66	0.000463697	0.85	4.43355e-05	0.19	0.336603
Propionylcarnitine	24.61	2.4	93418.4	4.8	217.13	C10H19NO4	1	SL00164	-0.8	0.000313179	1.59	1.06849e-05	0.74	0.000153677	2.39	4.36453e-06	1.53	1.16537e-05	-0.85	0.00471455
Pyroglutamic acid	2.58	6.5	3.1225e+06	5.3	129.04	C5H7NO3	1	YSL00031	-0.48	0.000577834	-0.05	0.783234	-0.09	0.379076	0.44	0.00779251	0.39	0.00319251	-0.05	0.837498
Serine	4.29	5.89	6410.92	1.1	105.04	C3H7NO3	1	SL00072	-0.05	0.694365	0.36	0.0643852	0.79	0.00113992	0.41	0.0377767	0.84	0.00109805	0.42	0.155884
Spermine	2.2	19.54	977289	1.04	202.22	C10 H26 N4	1	X000029	0.11	0.755063	-0.55	0.0311202	-1.11	0.000329475	-0.66	0.06823	-1.22	0.00187167	-0.56	0.0360356
Succinic acid	5.91	4.55	148433	4.38	118.03	C4 H6 O4	1	X000077	-0.21	0.114933	0.66	0.00120305	0.54	0.0024341	0.86	7.40161e-05	0.75	0.000124358	-0.12	0.214907
Taurine	14.88	3.6	4858.6	5.56	125.01	C2H7NO3S	1	YSL00035	0.28	0.0341774	1.72	2.65743e-05	1.81	1.06408e-06	1.44	0.000286579	1.53	5.20966e-05	0.09	0.827809
Thiamine	9.34	3.32	88556.3	1.9	264.1	C12H16N4OS	1	SL00075	-0.52	0.000593716	0.06	0.664643	0.71	0.000414644	0.58	0.000614794	1.23	1.2199e-05	0.66	0.0132548
Threonic acid	8.88	8.52	6742.42	1.2	136.04	C4H8O5	1	SL00156	-1.22	0.00310752	0.96	0.00726139	0.95	0.00318681	2.18	0.000404769	2.17	0.000308985	-0.01	0.989363
Threonine	6.73	3.82	1.76466e+07	6.87	119.06	C4 H9 N O3	1	YX000048	-0.26	0.16125	0.2	0.351477	0.53	0.00145875	0.46	0.0799062	0.78	0.00454846	0.32	0.298983
UMP	5.62	8.28	7225.45	1.9	324.04	C9H13N2O9P	1	SL00084	-0.43	0.0750253	-1.46	0.00858023	-1.49	0.000233766	-1.03	0.0158153	-1.06	0.00059277	-0.03	0.954056
1-Methyl Adenosine	26.18	1.4	37388.9	4.59	281.11	C11 H15 N5 O4	2a	X000520	-0.42	0.00525489	-1.2	6.77155e-05	-1.3	1.65763e-05	-0.78	0.000195674	-0.88	8.5539e-05	-0.1	0.481085
2-Oxoglutaric acid	15.48	5.7	4533.97	1.7	146.02	C5H6O5	2a	SL00129	-0.98	0.000296905	1.38	4.97882e-05	2.29	4.30784e-06	2.36	9.80671e-06	3.28	3.63027e-06	0.92	0.0140033
3-Aminoisobutanoic acid	1.55	13.97	104538	6.03	103.06	C4H9NO2	2a	YSL00117	-0.13	0.445583	0.12	0.554693	0.48	0.00030724	0.25	0.310365	0.6	0.0149963	0.36	0.212312
3-Methyl-2-oxovaleric acid	7.84	3.09	76832.3	6	130.06	C6H10O3	2a	SL00131	-0.44	0.00277721	0.39	0.0386003	0.35	0.0331868	0.82	0.000464849	0.78	0.000355832	-0.04	0.914085
4-Hydroxybenzaldehyde	1.82	13.62	38977.6	4.49	122.04	C7 H6 O2	2a	X000276	-0.67	0.0605466	-0.3	0.222003	-0.28	0.147862	0.37	0.203118	0.38	0.160945	0.01	0.969867
5-Methyltryptophan	1.42	12.97	9877.72	6.7	218.11	C12H14N2O2	2a	SL00090	-0.47	0.000935839	-0.05	0.693175	-0.26	0.0778987	0.42	0.00649645	0.21	0.134664	-0.21	0.304434
Acetylcarnitine	3.92	5.57	71217.6	5.82	203.12	C9H17NO4	2a	YSL00118	-0.23	0.125729	0.42	0.0396909	0.19	0.178909	0.65	0.00761574	0.42	0.0253222	-0.24	0.329209
Adenine	1.56	13.81	30678.3	2.13	135.05	C5H5N5	2a	YSL00005	-0.38	0.022347	0.31	0.149314	0.25	0.179649	0.69	0.00199297	0.62	0.00242779	-0.06	0.843536
Adenosine diphosphate ribose	7.03	10.62	5515.77	1.9	559.07	C15H23N5O14P2	2a	SL00185	-0.39	0.0765064	-2.72	0.000149135	-2.88	1.73408e-05	-2.33	0.000104396	-2.49	1.71098e-05	-0.16	0.48692
ADP	1.15	12.04	11779.6	10.46	427.03	C10H15N5O10P2	2a	YSL00007	-0.33	0.0320731	-0.45	0.00112153	-0.58	7.03015e-05	-0.12	0.316709	-0.25	0.0427501	-0.13	0.229543
Alanine	6.91	4.69	711933	6.8	89.05	C3H7NO2	2a	YSL00123	-0.66	0.00335172	-0.03	0.904525	0.3	0.0154742	0.63	0.0234548	0.96	0.00075354	0.33	0.334668
Asparagine	3.58	8.27	5945.54	1.1	132.05	C4H8N2O3	2a	SL00011	-0.2	0.228183	0.38	0.038073	0.97	5.19272e-05	0.59	0.0149882	1.17	0.000357143	0.58	0.0371174
Aspartic acid	6.24	4.63	5161.02	1.1	133.04	C4H7NO4	2a	SL00013	-0.2	0.0948494	0.3	0.0649819	0.93	5.3104e-05	0.5	0.00597755	1.13	2.5802e-05	0.63	0.0162747
Butyrylcarnitine	7.26	2.42	97169.7	5.67	231.15	C11 H21 N O4	2a	X000131	-0.41	0.00245699	-0.38	0.0380761	-0.58	0.00162396	0.03	0.853213	-0.18	0.139641	-0.2	0.304495
cis-Aconitic acid	2.17	12.9	633276	9.8	174.02	C6H6O6	2a	YSL00011	-0.47	0.00781838	-0.72	0.0136822	-1.03	0.00161101	-0.25	0.249793	-0.56	0.0199363	-0.31	0.298124
Citric acid	2.16	10.49	6444.89	2.3	192.03	C6H8O7	2a	SL00096	-0.59	0.0174903	-0.5	0.0106526	-0.75	0.0010182	0.09	0.607034	-0.16	0.346185	-0.25	0.209544
CMP	1.35	9.48	3465.12	1.8	323.05	C9H14N3O8P	2a	SL00021	-0.39	0.00170351	-0.04	0.663267	-0.25	0.053429	0.36	0.00200416	0.14	0.203219	-0.21	0.192646
Creatine phosphate	14.45	3.99	6188.84	10.79	211.04	C4H10N3O5P	2a	YSL00129	-0.47	0.00105659	1.12	0.000230866	1.65	1.85559e-06	1.59	2.09443e-05	2.12	1.34312e-06	0.52	0.142548
CTP	0.71	18.16	4379.37	11.67	482.98	C9H16N3O14P3	2a	YSL00130	-0.08	0.551311	-0.07	0.661808	0.01	0.94496	0.01	0.948732	0.09	0.480573	0.08	0.635744
dGDP	1.67	19.14	5725.76	11.07	427.03	C10H15N5O10P2	2a	YSL00051	-0.56	0.0940748	0.02	0.953503	0.26	0.603775	0.58	0.0105587	0.82	0.021529	0.24	0.602116
dGMP	10.43	5.17	28332.7	9.79	347.06	C10H14N5O7P	2a	YSL00161	-0.28	0.265925	-1.39	0.00122684	-1.75	1.9684e-06	-1.12	0.00213574	-1.48	1.36413e-05	-0.36	0.0925126
Glyceraldehyde 3-phosphate	2.29	14.86	35434.2	1.2	170	C3H7O6P	2a	SL00189	-0.78	0.000580535	0.49	0.00410718	-0.27	0.0235457	1.27	7.79273e-05	0.51	0.00340666	-0.76	0.00325311
Glycine	5.08	5.98	5671.43	1.2	75.03	C2H5NO2	2a	SL00037	-0.39	0.0323165	0.36	0.0748108	0.66	0.00524222	0.75	0.00333373	1.05	0.000636057	0.3	0.323863
GMP	5.14	8.9	117291	3.09	363.06	C10 H14 N5 O8 P	2a	X000084	-0.45	0.0777833	-1.35	0.00579088	-1.73	2.36381e-05	-0.9	0.0156322	-1.27	8.64676e-05	-0.37	0.215834
HEPES	3.01	8.12	4933.97	6.07	238.1	C8H18N2O4S	2a	YSL00135	-0.48	0.0013351	-0.95	5.495e-05	-0.74	0.000160285	-0.47	0.000683309	-0.26	0.0188185	0.21	0.109877
Hexose I	3.74	15.71	742787	3.49	180.06	C6H12O6	2a	YSL00008	-1.46	0.062701	-1.15	0.111382	-1.51	0.00385736	0.31	0.600343	-0.05	0.914848	-0.36	0.477392
Hexose II	8.79	6.73	603930	3.94	180.06	C6 H12 O6	2a	YX000068	-1.42	0.0541416	-0.87	0.248903	-1.39	0.00320194	0.55	0.36486	0.03	0.941433	-0.52	0.334493
Homoarginine	4.56	4.32	6138.91	1.5	188.13	C7H16N4O2	2a	SL00102	0	0.997833	0.57	0.00739858	0.48	0.0171897	0.56	0.00335778	0.48	0.0130262	-0.09	0.628036
Lysine	2.93	7.86	4.47804e+06	13.99	146.11	C6H14N2O2	2a	YSL00138	0.03	0.69511	0.47	0.00386016	0.84	0.000349234	0.44	0.00168281	0.81	0.000169052	0.37	0.107034
Methionine	3.89	6.03	10444	2.4	149.05	C5H11NO2S	2a	SL00048	-0.39	0.0742188	0.04	0.83546	0.31	0.0638676	0.43	0.0700441	0.7	0.0078887	0.27	0.302065
Methionine sulfoxide	4.54	18.32	3207.23	1.3	165.05	C5H11NO3S	2a	SL00050	-0.88	0.267301	0.93	0.0136598	0.89	0.00853528	1.82	0.0986105	1.77	0.100727	-0.04	0.931105
N-Acetyl-alanine	2.99	8.51	8879.94	4.3	131.06	C5H9NO3	2a	SL00106	-0.27	0.027483	0.52	0.00121335	0.5	0.00425444	0.79	5.8346e-05	0.77	0.000208283	-0.02	0.923487
N-Acetyl-glutamic acid	7.77	2.54	5163.64	3.7	189.06	C7H11NO5	2a	SL00110	-0.5	0.0004771	0.2	0.0490246	-0.19	0.0969605	0.7	0.000101841	0.31	0.0131772	-0.39	0.0416473
N-Acetyl-glutamine	5.78	6.82	8323.21	2.1	188.08	C7H12N2O4	2a	SL00113	-0.69	0.000215794	0.57	0.000799097	0.57	0.001447	1.26	2.43746e-05	1.26	2.62218e-05	0	0.994107
N-acetyl-methionine	3.65	6.2	5956.88	6.2	191.06	C7H13NO3S	2a	SL00147	-0.37	0.00880768	0.33	0.0406301	0.24	0.163857	0.7	0.0007346	0.61	0.00365286	-0.09	0.735539
N-Acetylneuraminic acid	0.99	14.7	2334.46	1.3	309.11	C11H19NO9	2a	SL00112	-0.23	0.0782322	0.27	0.0746655	0.05	0.634317	0.5	0.00599314	0.28	0.0343141	-0.22	0.215
NAD+	3.05	4.95	14613.6	9.56	663.11	C21H27N7O14P2	2a	YSL00141	-0.34	0.00216085	0.17	0.176553	-0.09	0.380762	0.51	0.000207993	0.25	0.0049534	-0.26	0.0933255
NADH	5.05	5.39	6346.96	4.8	665.12	C21H29N7O14P2	2a	SL00054	-0.09	0.697389	0.21	0.331734	-0.63	0.00690733	0.3	0.286886	-0.54	0.0382673	-0.84	0.0139152
Oleic acid	2.54	9.91	1.69942e+06	1.22	282.26	C18H34O2	2a	YSL00024	-0.32	0.024781	-0.88	0.000372464	-0.92	9.94691e-05	-0.56	0.00240399	-0.6	0.0010502	-0.04	0.813088
Pantothenic acid	6.37	4.33	3723.45	4.57	219.11	C9H17NO5	2a	YSL00027	-0.31	0.0286383	0.26	0.21933	0.62	0.00113947	0.57	0.00778017	0.93	4.54072e-05	0.36	0.210747
Phenylalanine	3.76	5.83	19471.9	3.42	165.08	C9H11NO2	2a	YSL00028	-0.35	0.11619	-0.1	0.709839	0.15	0.419215	0.25	0.311004	0.5	0.0294629	0.25	0.385011
Phosphoenolpyruvic acid	2.64	11.94	13744.8	1.23	167.98	C3 H5 O6 P	2a	X000184	-0.2	0.0988403	-0.16	0.658347	-0.59	0.00818507	0.04	0.87372	-0.39	0.0369679	-0.43	0.257744
Pipecolinic acid	4.16	16.51	99422.1	2	129.08	C6H11NO2	2a	SL00067	0.81	0.000677982	1.91	0.000143185	1.92	5.41698e-05	1.1	0.00239785	1.12	0.00211442	0.01	0.996848
Putrescine	7.96	5.15	7552.93	1	88.1	C4H12N2	2a	SL00180	-0.57	0.134218	0.56	0.00616751	0.7	0.00052244	1.13	0.0254519	1.27	0.017722	0.14	0.48011
Pyridoxal	5.18	3.43	2.16906e+06	4.3	167.06	C8H9NO3	2a	SL00069	-0.25	0.0311274	0.31	0.0118142	0.1	0.364197	0.56	0.00116187	0.36	0.0162964	-0.21	0.234326
S-Adenosylhomocysteine	1.69	7.7	8000.41	5	384.12	C14H20N6O5S	2a	SL00166	-0.21	0.0922434	-0.03	0.862617	-0.25	0.103615	0.18	0.137848	-0.05	0.7016	-0.23	0.259213
scyllo-Inositol	2.38	17.88	31365	6.94	180.06	C6H12O6	2a	YSL00033	-0.18	0.336337	1.14	0.00370156	0.88	0.0124305	1.33	0.00104672	1.06	0.00437195	-0.26	0.617797
sn-glycero-3-Phosphocholine	6.2	5.49	4673.28	8.7	257.1	C8H20NO6P	2a	YSL00147	-0.11	0.558191	0.88	0.00362169	0.64	0.00686496	0.99	0.00121048	0.76	0.00309733	-0.24	0.158304
Sugar alcohol (C6)	5.76	3.79	18600.4	1.2	182.08	C6H14O6	2a	SL00138	-0.72	0.000126481	-0.06	0.623008	-0.44	0.0024478	0.66	0.000408128	0.28	0.0190201	-0.37	0.0644314
Tryptophan	4.58	5.16	39104.2	3.81	204.09	C11H12N2O2	2a	YSL00148	-0.46	0.0431395	-0.53	0.0543592	-0.72	0.00394042	-0.07	0.731475	-0.25	0.107662	-0.19	0.391855
Tyrosine	2.63	8.09	19766.1	4.49	181.07	C9 H11 N O3	2a	X000190	-0.46	0.111708	-0.26	0.3011	-0.34	0.0837057	0.2	0.415174	0.12	0.574734	-0.08	0.723882
UDP	1.62	8.85	5335.78	1.4	404	C9H14N2O12P2	2a	SL00081	-0.33	0.0176774	-0.02	0.856102	0.01	0.951079	0.31	0.026379	0.34	0.0116078	0.03	0.886446
UTP	0.86	14.24	4455.13	10.84	483.97	C9H15N2O15P3	2a	YSL00164	-0.08	0.487544	0.06	0.658973	0.06	0.632792	0.14	0.329622	0.13	0.333342	0	0.994363
α-aminobutyric acid	15.39	2.38	4993.58	1.2	103.06	C4H9NO2	2a	SL00125	-0.56	0.000643589	0.35	0.0355917	0.79	5.14837e-05	0.91	0.00023473	1.36	1.44587e-05	0.45	0.0952252
γ-Aminobutyric acid	5.67	4.89	321581	1.4	103.06	C4H9NO2	2a	SL00087	-0.59	6.2115e-05	0.15	0.301224	0.42	0.00700444	0.74	0.000191892	1.02	2.07979e-05	0.28	0.254919
14(Z)-Eicosenoic acid	2.09	13.82	25518.1	1.2	310.29	C20 H38 O2	2b	YX000233	-0.43	0.0031555	-0.75	0.000154077	-1.16	8.72209e-07	-0.32	0.0149819	-0.73	2.5556e-05	-0.41	0.00437136
2-Amino-4-methylpyrimidine	21.69	4.47	12747.1	1.84	109.06	C5 H7 N3	2b	X000127	-10.04	1.86934e-08	-0.39	0.365793	-8.48	1.73629e-06	9.64	1.87418e-08	1.56	1.59799e-06	-8.09	6.12185e-06
2-Hydroxycinnamic acid	1.91	13.17	312246	4.5	164.05	C9 H8 O3	2b	X000038	-0.66	0.0553932	-0.27	0.277946	-0.31	0.100271	0.39	0.187379	0.35	0.186213	-0.04	0.895825
5'-S-Methyl-5'-thioadenosine	2.85	9.41	111252	6.5	297.09	C11 H15 N5 O3 S	2b	X000121	-0.29	0.0179383	0.49	0.0112166	0.29	0.0306806	0.78	0.000202451	0.58	0.000186771	-0.2	0.276554
6-Methoxyquinoline	2.3	17.94	31622.2	5.32	159.07	C10 H9 N O	2b	X000544	-0.62	0.235488	-0.74	0.00943431	-0.06	0.63711	-0.12	0.796198	0.56	0.274585	0.68	0.0400206
Acetylcholine	5.84	4.97	362404	8.26	145.11	C7 H15 N O2	2b	YX000128	-0.28	0.18675	0.7	0.00402568	0.4	0.0224221	0.97	0.0048001	0.68	0.0164868	-0.29	0.278515
Acrylic acid	1.3	10.68	27466.4	2.44	72.02	C3 H4 O2	2b	X000332	-0.17	0.229629	0.11	0.493655	-0.04	0.72686	0.28	0.118603	0.13	0.338828	-0.15	0.399001
Adenosine 5'-monophosphate	1.65	13.22	416825	4.05	347.06	C10 H14 N5 O7 P	2b	X000039	-0.41	0.0339339	-0.6	0.0232344	-0.64	0.000427398	-0.19	0.367056	-0.22	0.116136	-0.04	0.902234
Caprolactam	9.12	3.91	70968.4	2	113.08	C6 H11 N O	2b	X000098	-0.75	4.63546e-06	0.17	0.104171	0.53	0.000500737	0.92	8.63927e-06	1.28	1.54095e-06	0.36	0.0651959
Crotonic acid	7.06	3.84	412505	1.42	86.04	C4 H6 O2	2b	X000221	-0.6	6.29207e-05	0.14	0.299298	0.4	0.0129555	0.73	0.000127065	1	3.1742e-05	0.27	0.264374
Cysteinylglycine	4.41	5.3	18455.5	2.58	178.04	C5 H10 N2 O3 S	2b	X000095	-0.25	0.00317629	0.44	0.000464473	0.53	0.000359636	0.69	7.1481e-05	0.78	5.28077e-05	0.09	0.56233
Cytidine 5'-diphosphocholine	4.67	2.99	12752.7	1.59	488.11	C14 H26 N4 O11 P2	2b	X000496	-0.23	0.0290468	-0.13	0.274517	0.17	0.139832	0.1	0.400969	0.4	0.00752783	0.3	0.126826
Diisodecyl phthalate	1.44	9.18	14317.6	1.09	446.34	C28 H46 O4	2b	YX000223	0.12	0.16301	0.12	0.396001	0.11	0.38628	0.01	0.960166	0	0.973099	-0.01	0.985969
Docosahexaenoic acid	2.97	12.51	27977.4	1.2	328.24	C22 H32 O2	2b	YX000236	-0.22	0.0324768	-1.28	7.6165e-06	-1.22	1.8006e-06	-1.06	8.73131e-06	-1.01	9.29196e-06	0.06	0.546638
Erucamide	13.88	11.14	282914	1.12	337.33	C22 H43 N O	2b	YX000138	1.5	0.11556	0.63	0.486542	-0.47	0.718567	-0.87	0.287638	-1.97	0.309778	-1.1	0.569812
Laurolactam	1.4	18.19	1.105e+06	8.05	197.18	C12 H23 N O	2b	X000013	-0.13	0.281358	-0.17	0.374363	-0.44	0.00390122	-0.03	0.857482	-0.31	0.0304566	-0.27	0.209873
L-Tyrosine methyl ester	1.43	10.41	166107	5.87	195.09	C10 H13 N O3	2b	X000345	-0.31	0.0537748	-0.05	0.705882	-0.22	0.141429	0.26	0.0705387	0.09	0.544056	-0.17	0.324996
N6-Acetyl-L-lysine	18.88	6.57	8161.66	1.81	188.12	C8 H16 N2 O3	2b	X000465	-5.02	6.69203e-06	0.28	0.218662	-3.24	1.98501e-06	5.3	5.33389e-06	1.79	2.09818e-05	-3.51	9.8878e-06
N-Acetyl-1-aspartylglutamic acid	3.13	7.43	8307.72	4.4	304.09	C11 H16 N2 O8	2b	X000147	0.15	0.453091	0.68	0.00607679	0.26	0.163415	0.54	0.0149238	0.12	0.526303	-0.42	0.0670738
N-Acetyl-1-aspartylglutamic acid.1	1.27	12.55	26164.6	10.85	304.09	C11 H16 N2 O8	2b	YX000122	0.1	0.358675	0.45	0.00235496	0.2	0.0613109	0.36	0.0262503	0.1	0.434055	-0.25	0.179271
N-Acetyl-DL-serine	2.29	16.25	326186	1.77	147.05	C5 H9 N O4	2b	X000243	-0.24	0.0758378	0.69	0.00122336	1.07	2.58046e-05	0.94	0.000311668	1.31	3.1657e-05	0.37	0.068083
N-Benzyl-3-[(2S,5aS,8aR)-6-(1H-imidazol-2-ylmethyl)-1-methyl-5-oxodecahydropyrrolo[3,2-E][1,4]diazepin-2-yl]propanamide	0.99	14.9	16958.3	1.15	410.24	C22 H30 N6 O2	2b	YX000249	0.24	0.0388317	0.26	0.0386969	0.27	0.0365974	0.02	0.850338	0.03	0.780655	0.01	0.979155
N-Butylbenzenesulfonamide	2.95	6.22	1.42787e+07	7.59	213.08	C10 H15 N O2 S	2b	X000001	-0.06	0.481459	-0.01	0.924824	-0.15	0.173264	0.05	0.683246	-0.09	0.37974	-0.14	0.364505
Palmitoylcarnitine	3.92	9.51	11005.5	1.45	399.34	C23 H45 N O4	2b	YX000218	0.42	0.07587	1.35	0.0018217	0.82	0.00673075	0.92	0.000112202	0.4	0.00429941	-0.52	0.0131048
Prolylglycine	7.75	1.8	23923.6	1.87	172.08	C7 H12 N2 O3	2b	X000524	0.35	0.00431028	0.13	0.11073	0.4	0.00138044	-0.22	0.0150905	0.05	0.589573	0.27	0.0183522
S-Adenosylmethionine	8.12	3.35	10061.1	1.89	398.14	C15 H22 N6 O5 S	2b	X000162	-0.44	0.000357311	0.37	0.00120421	0.51	0.000640213	0.82	2.14857e-05	0.96	1.74271e-05	0.14	0.335493
UDP-N-acetylglucosamine	5.6	1.92	14122.9	1.55	607.08	C17 H27 N3 O17 P2	2b	X000108	-0.3	0.000293686	-0.02	0.803215	-0.17	0.0871363	0.28	0.00212419	0.13	0.134243	-0.15	0.272501
UDP-N-acetylglucosamine.1	1.15	10.85	28324.6	8.87	607.08	C17 H27 N3 O17 P2	2b	YX000159	-0.32	0.00116531	-0.12	0.34459	-0.29	0.00886797	0.2	0.0810398	0.04	0.63647	-0.16	0.305154
Uridine 5'-diphosphogalactose	7.09	1.91	28796.7	1.41	566.06	C15 H24 N2 O17 P2	2b	X000152	-0.34	0.000468088	0	0.946642	0.08	0.334067	0.35	0.000468415	0.43	0.000613228	0.08	0.480685
Uridine 5'-diphosphogalactose.1	0.88	19.26	47535.6	9.02	566.06	C15 H24 N2 O17 P2	2b	YX000191	-0.18	0.329535	0.05	0.795501	0.13	0.614563	0.23	0.0676075	0.31	0.153854	0.08	0.782167
Uridine 5'-diphosphoglucuronic acid	2.54	7.79	34595	1.33	580.03	C15 H22 N2 O18 P2	2b	X000228	-0.33	0.0014903	0.14	0.0924565	0.35	0.00449701	0.48	0.000104847	0.68	3.31323e-05	0.2	0.112972
Uridine 5'-diphosphoglucuronic acid.1	1.54	9.6	41451.9	10.05	580.03	C15 H22 N2 O18 P2	2b	YX000237	-0.35	0.00376964	-0.06	0.655415	0.15	0.179404	0.29	0.0112092	0.5	0.000685747	0.2	0.211242
Victoria Pure Blue BO	1.9	3.43	13317.5	1.28	477.31	C33 H39 N3	2b	YX000208	0.08	0.20303	-0.03	0.65032	-0.12	0.0156528	-0.1	0.077006	-0.2	0.00297918	-0.1	0.0728828
Υ-Glutamylcysteine	2.96	9.44	11379.8	2.12	250.06	C8 H14 N2 O5 S	2b	X000532	-0.5	0.0294352	0.17	0.0611331	0.39	0.00707067	0.68	0.00802334	0.9	0.003289	0.22	0.211517
