# Supplementary material for: The molecular basis for acetylhistidine synthesis by HisAT/NAT16
Source: Nat Commun. 2025 Jul 1;16:5960. doi: 10.1038/s41467-025-61145-x (PMC12219266; doi:10.1038/s41467-025-61145-x)
Supplement: Supplementary file 6 — Source Data [file 41467_2025_61145_MOESM6_ESM.xlsx]

## Sheet: Fig.1a Sup.Table1
Underlying data of figure 1a and supplementary table 1.
		Absorbance values from the plate reader that have been modified to correspond to 1 cm pathlength.							CoA concentrations calculated for the undiluted reactions in µM. Extinction coefficient was 0.0137 µM-1cm-1, end volume was 170 µl and reaction volume was 50 µl.							Mean of samples from which the mean of controls has been subtracted. Listed on supplementary table 1.	Standard deviation of the samples. Listed on supplementary table 1.		Sample CoA concentrations from which the mean of the controls' CoA concentrations has been subtracted. These data are plotted on Figure 1a.
Substrate		Samples				Controls			Samples				Controls
Peptides
MLGPEGGRWGRPVGRRRRPVRVYP		0.795431	0.792215	0.788524	0.797411	0.792683	0.79794		197.406	196.608	195.692	197.898	196.724	198.029		-0.475538	0.83606
MDELFPLRWGRPVGRRRRPVRVYP		0.798388	0.789796	0.787027	0.790599	0.793506	0.792154		198.14	196.008	195.321	196.207	196.928	196.593		-0.341852	1.04678
EEEIAALRWGRPVGRRRRPVRVYP		0.799893	0.785659	0.789076	0.809126	0.7844	0.823707		198.513	194.981	195.829	200.805	194.669	204.424		-2.01395	2.29583
SESSSKSRWGRPVGRRRRPVRVYP		0.782462	0.777749	0.788204	0.780462	0.782834	0.779491		194.188	193.018	195.613	193.691	194.28	193.45		0.262243	0.952762
DDDIAALRWGRPVGRRRRPVRVYP		1.03518	1.01101	1.01258	1.0079	1.02981	1.01631		256.906	250.907	251.298	250.135	255.573	252.223		-1.58672	2.6854
MTNKSSLKNN		1.00498	1.01962	1.00008	1.00321	1.01153	1.01959		249.411	253.044	248.195	248.971	251.037	253.037		-2.13155	1.86368
MAPLDLDRWGRPVGRRRRPVRVYP		1.01091	1.02044	1.01922	1.01902	1.0284	1.03625		250.884	253.248	252.944	252.895	255.224	257.171		-3.70458	0.938601
GGQISKGFGKLY		0.844284	0.853117	0.837813	0.838848	0.840871	0.83821		209.53	211.722	207.924	208.181	208.683	208.023		0.986549	1.50491
GHALCVCSRGTV		2.57905	2.47893	2.483	2.53621	2.52517	2.62568		640.056	615.209	616.218	629.424	626.686	651.627		-13.9298	10.2351
GHALSVSSRGTV		0.848918	0.843957	0.844197	0.84517	0.835948	0.841678		210.68	209.449	209.509	209.75	207.462	208.884		1.67453	0.494089
HEALSEARWGRPVGRRRRPVRVYP		0.827869	0.817178	0.82447	0.824182	0.822368	0.813306		205.457	202.803	204.613	204.542	204.091	201.842		1.38676	0.964704
SEALSEARWGRPVGRRRRPVRVYP		0.812042	0.813543	0.813097	0.808694	0.815709	0.812235		201.529	201.901	201.79	200.698	202.439	201.577		-0.528103	0.471143
HLSVNDLRWGRPVGRRRRPVRVYP		0.822145	0.827297	0.815075	0.822986	0.821345	0.834386		204.036	205.315	202.281	204.245	203.837	207.074		-1.48654	1.08849
SLSVNDLRWGRPVGRRRRPVRVYP		0.817884	0.821516	0.823326	0.817927	0.83021	0.821259		202.979	203.88	204.329	202.989	206.037	203.816		-1.38266	0.582342
HSLLPVDRWGRPVGRRRRPVRVYP		0.804575	0.805125	0.800925	0.80519	0.805753	0.805655		199.675	199.812	198.77	199.828	199.968	199.944		-0.434353	0.438001
SSLLPVDRWGRPVGRRRRPVRVYP		0.820726	0.827189	0.823028	0.823687	0.816457	0.835476		203.684	205.288	204.255	204.419	202.624	207.344		-0.573098	0.574849
Amino acids
Alanine		1.04602	1.01536	1.01222	1.03152	1.02477	1.01293		259.596	251.987	251.208	255.997	254.323	251.385		1.84289	3.36173		6.74168	-0.867056	-1.64605	3.14298
Arginine		1.44291	1.46152	1.49569	1.48785	0.703121	0.712153		358.096	362.714	371.194	369.247	174.497	176.739		189.695	5.21782		182.478	187.096	195.576	193.629
Asparagine		0.770677	0.787745	0.778114	0.769958	0.765088	0.771068		191.263	195.499	193.109	191.085	189.876	191.36		2.12082	1.77969		-0.57555	-0.769848	-0.883054	0.202929
Aspartate		0.709973	0.70919	0.708734	0.71311	0.704878	0.719706		176.198	176.003	175.89	176.976	174.933	178.613		-0.506381	0.424029		0.644934	4.88085	2.49083	0.46667
Citrulline		0.808065	0.797241	0.791373	0.805506	0.790715	0.783518		200.542	197.856	196.399	199.907	196.236	194.45		3.333	1.64711		5.19888	2.51274	1.05649	4.56388
Cysteine		7.49541	7.50601	7.48483	7.70672	7.51157	7.52223		1860.17	1862.8	1857.55	1912.62	1864.19	1866.83		7.77752	22.7831		-5.33473	-2.70346	-7.95925	47.1075
Cystine		0.703868	0.701934	0.699237	0.703986	0.72077	0.7012		174.682	174.203	173.533	174.712	178.877	174.021		-2.16635	0.477528		-1.7664	-2.24634	-2.91565	-1.73702
Glutamate		0.779806	0.782062	0.775473	0.797748	0.780087	0.77764		193.529	194.088	192.453	197.981	193.598	192.991		1.21823	2.08687		0.234008	0.793664	-0.841325	4.68658
Glutamine		0.70946	0.722192	0.694423	0.709064	0.703333	0.712099		176.07	179.23	172.339	175.972	174.55	176.725		0.265331	2.43964		0.432855	3.59266	-3.29885	0.334663
Glycine		0.779656	0.787981	0.809022	0.816997	0.789102	0.80495		193.491	195.557	200.779	202.758	195.835	199.769		0.344408	3.76081		-4.31081	-2.24481	2.97701	4.95624
Histidine		1.98494	1.99744	1.98066	2.02878	0.71266	0.711657		492.614	495.716	491.552	503.492	176.864	176.616		319.103	4.67371		306.852	329.588	309.323	326.947
Hydroxyproline		0.697964	0.703051	0.709172	0.715766	0.731751	0.705089		173.217	174.48	175.999	177.635	181.603	174.986		-2.96124	1.65437		-5.07669	-3.81434	-2.29511	-0.658809
Isoleucine		1.028	1.02184	1.03195	1.06493	1.03448	1.04664		255.124	253.594	256.105	264.29	256.731	259.75		-0.962127	4.14571		-3.11624	-4.64619	-2.1353	6.04922
Leucine		1.01386	1.01676	1.03372	1.01368	1.04197	1.03366		251.614	252.336	256.543	251.57	258.591	256.529		-4.5446	2.05893		-5.9465	-5.22439	-1.01752	-5.98999
Lysine		1.04714	1.07732	1.07023	1.09477	0.780051	0.772364		259.874	267.364	265.605	271.694	193.589	191.682		73.4988	4.23962		67.2385	74.7285	72.9694	79.0588
Methionine		1.09108	1.07632	1.07132	1.072	1.02433	1.0246		270.779	267.116	265.875	266.044	254.213	254.279		13.2069	1.97807		16.5324	12.8693	11.6285	11.7975
Ornithine		0.9819	0.969058	0.995655	0.964491	0.803261	0.804379		243.683	240.496	247.097	239.363	199.35	199.627		43.1716	3.01186		44.195	41.008	47.6086	39.8746
Phenylalanine		1.09783	1.04891	1.03848	1.03248	0.768555	0.776336		272.455	260.315	257.726	256.235	190.736	192.667		69.981	6.38848		80.7535	68.6128	66.0239	64.5337
Proline		0.767136	0.802453	0.778882	0.787125	0.764411	0.772352		190.384	199.149	193.299	195.345	189.708	191.678		3.85116	3.18983		-0.308947	8.45572	2.606	4.65187
Serine		0.769296	0.767463	0.770866	0.774778	0.779222	0.778408		190.92	190.465	191.31	192.281	193.384	193.181		-2.03853	0.669045		-2.3624	-2.81723	-1.97272	-1.00176
Threonine		0.711388	0.714829	0.708088	0.710229	0.708431	0.706468		176.549	177.403	175.73	176.261	175.815	175.328		0.914344	0.605555		0.977422	1.83151	0.15853	0.689917
Tryptophan		0.789017	0.792639	0.789631	0.790152	0.792526	0.795738		195.814	196.713	195.967	196.096	196.685	197.482		-0.936155	0.341508		-1.26948	-0.370439	-1.11704	-0.987666
Tyrosine		0.838998	0.837635	0.819524	0.827959	0.765918	0.766652		208.219	207.88	203.386	205.479	190.082	190.264		16.0679	1.9578		18.0456	17.7073	13.2126	15.306
Valine		1.0458	1.02999	1.05916	1.06042	1.03219	1.02783		259.542	255.619	262.857	263.169	256.165	255.083		4.67298	3.05204		3.91812	-0.00499983	7.23348	7.5453
Histidine derivatives
1-Methyl-L-Histidine		2.10179	2.07755	2.09257	2.08326	0.815351	0.81336		521.613	515.596	519.325	517.012	202.35	201.856		316.284	2.28928		319.51	313.494	317.222	314.909
3-Methyl-L-Histidine		2.07652	2.07378	2.07745	2.0843	0.825646	0.832775		515.341	514.66	515.571	517.271	204.905	206.674		309.921	0.961084		309.552	308.871	309.781	311.482
Urocanic acid		0.795102	0.780985	0.783091	0.789717	0.78278	0.78103		197.325	193.821	194.344	195.988	194.267	193.832		1.31998	1.38343		3.27524	-0.22838	0.29428	1.93879
D-Histidine		0.810345	0.807818	0.810143	0.811358	0.815423	0.794794		201.108	200.48	201.057	201.359	202.368	197.248		1.19312	0.321618		1.29962	0.672425	1.24936	1.55106
Histamine		0.790727	0.801954	0.802881	0.804025	0.79779	0.810295		196.239	199.025	199.255	199.539	197.992	201.095		-1.0289	1.32638		-3.30452	-0.518385	-0.288245	-0.00443772
Imidazole propionic acid		0.837271	0.829459	0.830577	0.836872	0.837128	0.828758		207.79	205.851	206.129	207.691	207.754	205.677		0.149466	0.881417		1.07421	-0.864527	-0.587021	0.975203
L-Carnosine		0.812366	0.816546	0.811251	0.815765	0.80836	0.812567		201.609	202.646	201.332	202.453	200.615	201.659		0.87318	0.552486		0.472092	1.50947	0.195415	1.31575
L-Histidinol		0.820145	0.811797	0.816276	0.811265	0.777965	0.786788		203.54	201.468	202.58	201.336	193.072	195.261		8.06422	0.89687		9.37307	7.30144	8.41308	7.1693
Other
4-Aminobenzoic acid		0.810621	0.807656	0.811242	0.809238	0.808618	0.83583		201.176	200.44	201.33	200.833	200.679	207.432		-3.11077	0.342414
Agmatine		0.78847	0.786925	0.789739	0.783056	0.782534	0.778794		195.679	195.295	195.994	194.335	194.205	193.277		1.58431	0.623117
Allantoin		0.785252	0.783148	0.784229	0.790422	0.781402	0.784608		194.88	194.358	194.626	196.163	193.925	194.72		0.684492	0.692692
Creatine		0.801555	0.779911	0.778597	0.790422	0.777391	0.782486		198.926	193.555	193.228	196.163	192.929	194.194		1.90663	2.29776
Cytidine		0.774492	0.878326	0.81414	0.789763	0.81227	0.783721		192.21	217.979	202.049	195.999	201.585	194.5		4.01659	9.83818
D-glucosamine		0.824838	0.816693	0.814187	0.815306	0.862141	0.812072		204.704	202.683	202.061	202.339	213.962	201.536		-4.80241	1.03841
Dopamine		0.817999	0.818714	0.819194	0.85101	0.821929	0.830661		203.007	203.185	203.304	211.2	203.982	206.149		0.107763	3.48066
Guanosine		0.790957	0.790057	0.786846	0.781701	0.800888	0.802072		196.296	196.073	195.276	193.999	198.761	199.054		-3.49679	0.899076
L-homoserine lactone		0.836605	0.819016	0.823574	0.827832	0.832985	0.828238		207.625	203.26	204.391	205.447	206.726	205.548		-0.956583	1.6093
Nicotinamide		0.820662	0.801473	0.803783	0.814801	0.812786	0.81305		203.668	198.906	199.479	202.213	201.713	201.779		-0.679529	1.95392
Serotonin		0.826691	0.819329	0.815671	0.811997	0.811845	0.811041		205.164	203.337	202.429	201.518	201.48	201.28		1.73209	1.34818
Tyramine		0.822499	0.827882	0.826065	0.819979	0.80516	0.813059		204.124	205.46	205.009	203.499	199.821	201.781		3.72178	0.761968
Urea		0.776515	0.779963	0.77819	0.760431	0.769215	0.775732		192.712	193.568	193.128	188.72	190.9	192.517		0.322973	1.93572

## Sheet: Sup.Fig.1
Underlying data of supplementary figure 1.
a) Uncropped image of the Coomassie-stained SDS-PAGE gel in Supplementary Figure 1a.								b) Elution volume and absorbance (280 nm) underlying supplementary figure 1b.							c) Uncropped image of the Coomassie-stained SDS-PAGE gel in Supplementary Figure 1c.									Time course data underlying supplementary figure 1d.																	Buffer and pH screening data underlying supplementary figure 1e.
								Elution volume (ml)	Absorbance (280 nm) (mAU)															Reaction time (min)		Absorbance values from the plate reader that have been modified to correspond to 1 cm pathlength.					CoA concentrations calculated for the undiluted reactions in µM. Extinction coefficient was 0.0137 µM-1cm-1, end volume was 170 µl and reaction volume was 50 µl.					Sample CoA concentrations from which the mean of the controls' CoA concentrations has been subtracted. These data are plotted on Supplementary Figure 1d.							Absorbance values from the plate reader that have been modified to correspond to 1 cm pathlength.					CoA concentrations calculated for the undiluted reactions in µM. Extinction coefficient was 0.0137 µM-1cm-1, end volume was 170 µl and reaction volume was 50 µl.
								-0.007443	0.854064																	Samples			Controls		Samples			Controls							Buffer	pH	Samples			Controls		Samples
								-0.004114	0.869308															2		1.64087	1.71412	1.66977	0.779373		407.223	425.401	414.396	193.421		213.803	231.98	220.975			Na-Citrate	5	0.97453	0.914987	0.92539	0.747505		241.854	227.077
								-0.000785	0.869296															5		2.01184	1.98239	1.94416	0.781887		499.289	491.979	482.492	194.045		305.244	297.934	288.447			Na-Citrate	6	1.49089	1.30244	1.40004	0.775171		370.001	323.233
								0.002544	0.869813															10		2.124	2.12396	2.10729	0.792058		527.124	527.113	522.976	196.569		330.555	330.544	326.407			Bis-Tris	6	0.998868	1.02183	1.03655	0.749709		247.894	253.593
								0.005873	0.871631															15		2.07668	2.03488	2.08902	0.800744		515.381	505.006	518.443	198.725		316.656	306.281	319.718			Na-Phosphate	7	1.68125	1.52968	1.68617	0.745058		417.246	379.628
								0.009202	0.872177															20		2.17049	2.06611	2.04646	0.7953		538.663	512.757	507.879	197.374		341.289	315.383	310.506			HEPES	7	1.47517	1.44949	1.26948	0.761093		366.1	359.728
								0.012531	0.871664															30		2.14053	2.15223	2.1491	0.812092		531.226	534.129	533.352	201.541		329.685	332.588	331.811			Na-Phosphate	7.25	1.59116	1.72766	1.70218	0.772431		394.887	428.763
								0.01586	0.871342															60		2.14261	2.11828	2.11448	0.825419		531.743	525.704	524.761	204.848		326.895	320.855	319.912			HEPES	7.5	1.34484	1.57059	1.40423	0.788527		333.757	389.781
								0.019189	0.871726																																Na-Phosphate	7.5	1.71904	1.75271	1.79103	0.780066		426.622	434.98
								0.022517	0.871951																																Tris-HCl	7.5	1.48594	1.49065	1.4552	0.775323		368.774	369.942
								0.025846	0.872256																																Na-Phosphate	7.75	1.72155	1.7165	1.71817	0.778654		427.246	425.992
								0.029175	0.87225																																Tris-HCl	7.75	1.61931	1.56908	1.45224	0.777053		401.871	389.407
								0.032504	0.872709																																HEPES	8	1.6994	1.67825	1.59636	0.75487		421.749	416.501
								0.035833	0.873749																																Na-Phosphate	8	1.78131	1.755	1.51802	0.771949		442.078	435.546
								0.039162	0.873743																																Tris-HCl	8	1.54787	1.46364	1.60736	0.758396		384.142	363.239
Lanes:								0.042491	0.873548						Lanes:																										Tris-HCl	8.25	1.48985	1.58108	1.54353	0.795466		369.743	392.384
1) Marker (Pageruler plus prestained protein ladder, Thermo Fisher Scientific, 250, 130, 100, 70, 55, 35, 25, 15, 10 kDa)								0.04582	0.873888						1) Marker (Pageruler plus prestained protein ladder, Thermo Fisher Scientific, 250, 130, 100, 70, 55, 35, 25, 15, 10 kDa)																										Tris-HCl	8.5	1.79291	1.6353	1.63391	0.801757		444.957	405.841
								0.049149	0.874144																																Tris-HCl	8.75	1.71012	1.74314	1.63869	0.812522		424.409	432.603
2) Soluble lysate								0.052478	0.875225						2-15) SEC column elution fractions.																										Tris-HCl	9	1.92031	1.80191	1.80966	0.811631		476.572	447.19
3) IMAC column flow-through								0.055807	0.875635																																Tris-HCl	9.25	1.69673	1.82621	1.80607	0.861253		421.086	453.22
4) IMAC column wash								0.059135	0.875431
5-15) IMAC column imidazole gradient elution fractions								0.062464	0.875244
								0.065793	0.8751
								0.069122	0.875742
								0.072451	0.876234
								0.07578	0.876817
								0.079109	0.876812
								0.082438	0.87719
								0.085767	0.876399
								0.089096	0.875728
								0.092425	0.875557
								0.095753	0.877199
								0.099082	0.878668
								0.102411	0.878715
								0.10574	0.879305
								0.109069	0.87881
								0.112398	0.87769
								0.115727	0.877174
								0.119056	0.877199
								0.122385	0.877283
								0.125714	0.877738
								0.129043	0.878021
								0.132371	0.877886
								0.1357	0.877413
								0.139029	0.877006
								0.142358	0.875893
								0.145687	0.875611
								0.149016	0.875774
								0.152345	0.875185
								0.155674	0.874505
								0.159003	0.874005
								0.162332	0.874253
								0.16566	0.874256
								0.168989	0.873594
								0.172318	0.873071
								0.175647	0.873108
								0.178976	0.872674
								0.182305	0.872307
								0.185634	0.871725
								0.188963	0.871528
								0.192292	0.871344
								0.195621	0.871243
								0.19895	0.871478
								0.202278	0.871444
								0.205607	0.870907
								0.208936	0.86966
								0.212265	0.869031
								0.215594	0.86845
								0.218923	0.866923
								0.222252	0.865643
								0.225581	0.866658
								0.22891	0.866588
								0.232239	0.865846
								0.235568	0.865552
								0.238896	0.865875
								0.242225	0.868041
								0.245554	0.871348
								0.248883	0.873206
								0.252212	0.875247
								0.255541	0.878004
								0.25887	0.880496
								0.262199	0.88287
								0.265528	0.885016
								0.268857	0.887808
								0.272186	0.889446
								0.275514	0.892195
								0.278843	0.895722
								0.282172	0.896908
								0.285501	0.898192
								0.28883	0.900543
								0.292159	0.902937
								0.295488	0.904435
								0.298817	0.906797
								0.302146	0.910195
								0.305475	0.915336
								0.308803	0.918257
								0.312132	0.920048
								0.315461	0.922159
								0.31879	0.923991
								0.322119	0.927263
								0.325448	0.928102
								0.328777	0.926609
								0.332106	0.926399
								0.335435	0.926282
								0.338764	0.926168
								0.342093	0.925364
								0.345421	0.924248
								0.34875	0.923419
								0.352079	0.922061
								0.355408	0.922289
								0.358737	0.921976
								0.362066	0.920095
								0.365395	0.919412
								0.368724	0.919088
								0.372053	0.918635
								0.375382	0.918005
								0.378711	0.917532
								0.382039	0.916798
								0.385368	0.915321
								0.388697	0.911573
								0.392026	0.909064
								0.395355	0.90925
								0.398684	0.908707
								0.402013	0.907918
								0.405342	0.905579
								0.408671	0.903781
								0.412	0.903854
								0.415328	0.903184
								0.418657	0.901967
								0.421986	0.899977
								0.425315	0.898375
								0.428644	0.897191
								0.431973	0.895334
								0.435302	0.89407
								0.438631	0.892085
								0.44196	0.890171
								0.445289	0.889594
								0.448618	0.888988
								0.451946	0.888164
								0.455275	0.887348
								0.458604	0.886713
								0.461933	0.885568
								0.465262	0.883877
								0.468591	0.882751
								0.47192	0.882341
								0.475249	0.881169
								0.478578	0.879009
								0.481907	0.877143
								0.485236	0.875848
								0.488564	0.875683
								0.491893	0.875327
								0.495222	0.873724
								0.498551	0.872789
								0.50188	0.872656
								0.505209	0.872812
								0.508538	0.873329
								0.511867	0.872998
								0.515196	0.872097
								0.518525	0.871889
								0.521854	0.871161
								0.525182	0.870322
								0.528511	0.869783
								0.53184	0.869379
								0.535169	0.869137
								0.538498	0.868527
								0.541827	0.868034
								0.545156	0.868209
								0.548485	0.868117
								0.551814	0.8678
								0.555143	0.867827
								0.558471	0.868799
								0.5618	0.869938
								0.565129	0.870759
								0.568458	0.871912
								0.571787	0.872401
								0.575116	0.872324
								0.578445	0.872475
								0.581774	0.872113
								0.585103	0.872653
								0.588432	0.873404
								0.591761	0.873122
								0.595089	0.872915
								0.598418	0.874164
								0.601747	0.875403
								0.605076	0.876309
								0.608405	0.87706
								0.611734	0.87749
								0.615063	0.877258
								0.618392	0.875635
								0.621721	0.875083
								0.62505	0.875577
								0.628379	0.875868
								0.631707	0.876369
								0.635036	0.87632
								0.638365	0.876024
								0.641694	0.875751
								0.645023	0.875246
								0.648352	0.874667
								0.651681	0.874042
								0.65501	0.873088
								0.658339	0.872587
								0.661668	0.871927
								0.664997	0.870701
								0.668325	0.869875
								0.671654	0.868818
								0.674983	0.869314
								0.678312	0.869889
								0.681641	0.868514
								0.68497	0.866578
								0.688299	0.864787
								0.691628	0.863717
								0.694957	0.862987
								0.698286	0.862516
								0.701614	0.863269
								0.704943	0.863534
								0.708272	0.862419
								0.711601	0.862049
								0.71493	0.861062
								0.718259	0.860351
								0.721588	0.860394
								0.724917	0.860024
								0.728246	0.858977
								0.731575	0.858869
								0.734904	0.859554
								0.738232	0.859797
								0.741561	0.859774
								0.74489	0.860072
								0.748219	0.860274
								0.751548	0.859704
								0.754877	0.85888
								0.758206	0.85677
								0.761535	0.855235
								0.764864	0.855931
								0.768193	0.856693
								0.771522	0.857803
								0.77485	0.857727
								0.778179	0.858398
								0.781508	0.859778
								0.784837	0.860745
								0.788166	0.861237
								0.791495	0.86249
								0.794824	0.862338
								0.798153	0.862579
								0.801482	0.863929
								0.804811	0.864448
								0.808139	0.864562
								0.811468	0.865076
								0.814797	0.864968
								0.818126	0.864414
								0.821455	0.864979
								0.824784	0.865336
								0.828113	0.86523
								0.831442	0.866283
								0.834771	0.867015
								0.8381	0.868108
								0.841429	0.869443
								0.844757	0.870548
								0.848086	0.870029
								0.851415	0.870183
								0.854744	0.870516
								0.858073	0.871664
								0.861402	0.871733
								0.864731	0.870698
								0.86806	0.869801
								0.871389	0.870237
								0.874718	0.870272
								0.878047	0.870561
								0.881375	0.87017
								0.884704	0.869029
								0.888033	0.867967
								0.891362	0.866881
								0.894691	0.866756
								0.89802	0.866031
								0.901349	0.86516
								0.904678	0.864642
								0.908007	0.864698
								0.911336	0.864409
								0.914664	0.863407
								0.917993	0.862781
								0.921322	0.861763
								0.924651	0.860748
								0.92798	0.859131
								0.931309	0.859675
								0.934638	0.859414
								0.937967	0.859111
								0.941296	0.858788
								0.944625	0.858226
								0.947954	0.858458
								0.951282	0.858502
								0.954611	0.857129
								0.95794	0.85731
								0.961269	0.858066
								0.964598	0.858084
								0.967927	0.858415
								0.971256	0.859241
								0.974585	0.859854
								0.977914	0.859246
								0.981243	0.860645
								0.984572	0.862055
								0.9879	0.861681
								0.991229	0.860614
								0.994558	0.859286
								0.997887	0.859187
								1.00122	0.858605
								1.00455	0.857949
								1.00787	0.857927
								1.0112	0.858564
								1.01453	0.857926
								1.01786	0.857458
								1.02119	0.856165
								1.02452	0.854508
								1.02785	0.85375
								1.03118	0.852767
								1.03451	0.851686
								1.03783	0.85152
								1.04116	0.850582
								1.04449	0.848807
								1.04782	0.848328
								1.05115	0.847041
								1.05448	0.845861
								1.05781	0.846303
								1.06114	0.84606
								1.06446	0.843568
								1.06779	0.841623
								1.07112	0.840225
								1.07445	0.83952
								1.07778	0.839594
								1.08111	0.839294
								1.08444	0.838976
								1.08777	0.839931
								1.0911	0.840061
								1.09442	0.840109
								1.09775	0.839554
								1.10108	0.838767
								1.10441	0.83943
								1.10774	0.840017
								1.11107	0.839751
								1.1144	0.840097
								1.11773	0.840326
								1.12106	0.839944
								1.12438	0.839006
								1.12771	0.839511
								1.13104	0.839848
								1.13437	0.839787
								1.1377	0.838689
								1.14103	0.836729
								1.14436	0.837013
								1.14769	0.838872
								1.15102	0.838979
								1.15435	0.839795
								1.15768	0.839064
								1.161	0.839458
								1.16433	0.84042
								1.16766	0.842792
								1.17099	0.843543
								1.17432	0.844637
								1.17765	0.84507
								1.18098	0.847385
								1.18431	0.849671
								1.18763	0.85124
								1.19096	0.852399
								1.19429	0.852976
								1.19762	0.853352
								1.20095	0.854178
								1.20428	0.854564
								1.20761	0.854406
								1.21094	0.853336
								1.21427	0.853336
								1.21759	0.855144
								1.22092	0.856231
								1.22425	0.856189
								1.22758	0.856377
								1.23091	0.85603
								1.23424	0.857086
								1.23757	0.857682
								1.2409	0.859721
								1.24423	0.860038
								1.24755	0.860341
								1.25088	0.859062
								1.25421	0.858739
								1.25754	0.858478
								1.26087	0.858496
								1.2642	0.857572
								1.26753	0.856159
								1.27086	0.854967
								1.27419	0.854411
								1.27751	0.855403
								1.28084	0.855492
								1.28417	0.854992
								1.2875	0.854663
								1.29083	0.855387
								1.29416	0.856072
								1.29749	0.85696
								1.30082	0.856911
								1.30415	0.856904
								1.30747	0.857926
								1.3108	0.856906
								1.31413	0.856694
								1.31746	0.855381
								1.32079	0.854225
								1.32412	0.852727
								1.32745	0.851662
								1.33078	0.850865
								1.33411	0.85083
								1.33744	0.848908
								1.34076	0.847861
								1.34409	0.847488
								1.34742	0.845452
								1.35075	0.845181
								1.35408	0.845151
								1.35741	0.845689
								1.36074	0.843951
								1.36407	0.842992
								1.3674	0.84258
								1.37072	0.842318
								1.37405	0.842271
								1.37738	0.842184
								1.38071	0.841227
								1.38404	0.841265
								1.38737	0.841935
								1.3907	0.841486
								1.39403	0.842509
								1.39736	0.84279
								1.40068	0.843626
								1.40401	0.843104
								1.40734	0.843412
								1.41067	0.844279
								1.414	0.843984
								1.41733	0.843453
								1.42066	0.844829
								1.42399	0.844896
								1.42732	0.844047
								1.43064	0.84473
								1.43397	0.844907
								1.4373	0.843888
								1.44063	0.843405
								1.44396	0.844647
								1.44729	0.845418
								1.45062	0.845821
								1.45395	0.846337
								1.45728	0.844968
								1.4606	0.844435
								1.46393	0.844607
								1.46726	0.843747
								1.47059	0.841986
								1.47392	0.842383
								1.47725	0.841758
								1.48058	0.842261
								1.48391	0.841924
								1.48724	0.843398
								1.49056	0.844123
								1.49389	0.844584
								1.49722	0.844544
								1.50055	0.844576
								1.50388	0.843539
								1.50721	0.84354
								1.51054	0.844663
								1.51387	0.84527
								1.5172	0.844738
								1.52052	0.846669
								1.52385	0.848072
								1.52718	0.848759
								1.53051	0.849621
								1.53384	0.849885
								1.53717	0.850891
								1.5405	0.852472
								1.54383	0.85297
								1.54716	0.854029
								1.55049	0.854632
								1.55381	0.856958
								1.55714	0.857092
								1.56047	0.857188
								1.5638	0.856829
								1.56713	0.857207
								1.57046	0.856636
								1.57379	0.856677
								1.57712	0.855576
								1.58045	0.855615
								1.58377	0.85651
								1.5871	0.858432
								1.59043	0.858832
								1.59376	0.85913
								1.59709	0.858874
								1.60042	0.860272
								1.60375	0.859386
								1.60708	0.855947
								1.61041	0.854507
								1.61373	0.853855
								1.61706	0.855062
								1.62039	0.854429
								1.62372	0.854369
								1.62705	0.8547
								1.63038	0.854368
								1.63371	0.854702
								1.63704	0.854718
								1.64037	0.85531
								1.64369	0.856051
								1.64702	0.855543
								1.65035	0.855896
								1.65368	0.857234
								1.65701	0.857226
								1.66034	0.859259
								1.66367	0.859764
								1.667	0.858904
								1.67033	0.858421
								1.67365	0.859284
								1.67698	0.859226
								1.68031	0.859778
								1.68364	0.858761
								1.68697	0.858853
								1.6903	0.861504
								1.69363	0.862771
								1.69696	0.862824
								1.70029	0.861613
								1.70362	0.861431
								1.70694	0.861579
								1.71027	0.860717
								1.7136	0.860641
								1.71693	0.860288
								1.72026	0.860456
								1.72359	0.86116
								1.72692	0.861459
								1.73025	0.862381
								1.73358	0.861705
								1.7369	0.86158
								1.74023	0.862028
								1.74356	0.860989
								1.74689	0.860858
								1.75022	0.861886
								1.75355	0.86255
								1.75688	0.862047
								1.76021	0.861621
								1.76354	0.861354
								1.76686	0.863259
								1.77019	0.862609
								1.77352	0.862299
								1.77685	0.861255
								1.78018	0.860122
								1.78351	0.860646
								1.78684	0.861043
								1.79017	0.859071
								1.7935	0.858332
								1.79682	0.857393
								1.80015	0.857503
								1.80348	0.8569
								1.80681	0.856528
								1.81014	0.856853
								1.81347	0.855494
								1.8168	0.855487
								1.82013	0.855006
								1.82346	0.855015
								1.82679	0.854628
								1.83011	0.855623
								1.83344	0.854204
								1.83677	0.853901
								1.8401	0.854167
								1.84343	0.853779
								1.84676	0.854914
								1.85009	0.852502
								1.85342	0.856055
								1.85675	0.855334
								1.86007	0.855749
								1.8634	0.857024
								1.86673	0.857133
								1.87006	0.856279
								1.87339	0.858148
								1.87672	0.86017
								1.88005	0.86136
								1.88338	0.861231
								1.88671	0.860321
								1.89003	0.858352
								1.89336	0.857403
								1.89669	0.857412
								1.90002	0.858047
								1.90335	0.856064
								1.90668	0.855954
								1.91001	0.85683
								1.91334	0.854984
								1.91667	0.855464
								1.91999	0.85455
								1.92332	0.853403
								1.92665	0.853666
								1.92998	0.853367
								1.93331	0.85332
								1.93664	0.849342
								1.93997	0.849354
								1.9433	0.849288
								1.94663	0.849138
								1.94995	0.847413
								1.95328	0.847012
								1.95661	0.847417
								1.95994	0.846058
								1.96327	0.843953
								1.9666	0.844481
								1.96993	0.845029
								1.97326	0.84664
								1.97659	0.845815
								1.97992	0.845382
								1.98324	0.844188
								1.98657	0.845633
								1.9899	0.844234
								1.99323	0.84358
								1.99656	0.843704
								1.99989	0.843904
								2.00322	0.844175
								2.00655	0.845562
								2.00988	0.844275
								2.0132	0.843009
								2.01653	0.842083
								2.01986	0.842674
								2.02319	0.842356
								2.02652	0.841689
								2.02985	0.840465
								2.03318	0.842328
								2.03651	0.843299
								2.03984	0.842689
								2.04316	0.843944
								2.04649	0.845015
								2.04982	0.844058
								2.05315	0.843168
								2.05648	0.842266
								2.05981	0.842471
								2.06314	0.843388
								2.06647	0.843592
								2.0698	0.842885
								2.07312	0.843819
								2.07645	0.842455
								2.07978	0.843611
								2.08311	0.84207
								2.08644	0.842098
								2.08977	0.840179
								2.0931	0.840163
								2.09643	0.840471
								2.09976	0.841087
								2.10308	0.840414
								2.10641	0.840185
								2.10974	0.840125
								2.11307	0.840241
								2.1164	0.840247
								2.11973	0.839455
								2.12306	0.838694
								2.12639	0.837699
								2.12972	0.838077
								2.13304	0.837713
								2.13637	0.837729
								2.1397	0.837581
								2.14303	0.83742
								2.14636	0.837655
								2.14969	0.83774
								2.15302	0.837375
								2.15635	0.837093
								2.15968	0.836674
								2.163	0.835435
								2.16633	0.836488
								2.16966	0.836263
								2.17299	0.836337
								2.17632	0.835824
								2.17965	0.835636
								2.18298	0.836461
								2.18631	0.837584
								2.18964	0.83916
								2.19297	0.83955
								2.19629	0.839342
								2.19962	0.837436
								2.20295	0.83754
								2.20628	0.836548
								2.20961	0.836068
								2.21294	0.835854
								2.21627	0.835928
								2.2196	0.83677
								2.22293	0.836401
								2.22625	0.837407
								2.22958	0.836252
								2.23291	0.8358
								2.23624	0.835845
								2.23957	0.835884
								2.2429	0.837342
								2.24623	0.837887
								2.24956	0.838248
								2.25289	0.839426
								2.25621	0.84131
								2.25954	0.843633
								2.26287	0.844541
								2.2662	0.845059
								2.26953	0.845585
								2.27286	0.844884
								2.27619	0.843657
								2.27952	0.84438
								2.28285	0.846326
								2.28617	0.847241
								2.2895	0.850637
								2.29283	0.851803
								2.29616	0.852173
								2.29949	0.853217
								2.30282	0.853718
								2.30615	0.855507
								2.30948	0.855069
								2.3128	0.85607
								2.31613	0.857164
								2.31946	0.85798
								2.32279	0.857982
								2.32612	0.858063
								2.32945	0.859278
								2.33278	0.860425
								2.33611	0.859379
								2.33944	0.858534
								2.34276	0.857466
								2.34609	0.857788
								2.34942	0.857913
								2.35275	0.85838
								2.35608	0.858826
								2.35941	0.861175
								2.36274	0.861322
								2.36607	0.860613
								2.3694	0.859933
								2.37272	0.859037
								2.37606	0.859121
								2.37938	0.859324
								2.38271	0.859762
								2.38604	0.859378
								2.38937	0.858069
								2.3927	0.858864
								2.39603	0.859579
								2.39936	0.859368
								2.40269	0.859527
								2.40602	0.860416
								2.40934	0.860247
								2.41267	0.859095
								2.416	0.858866
								2.41933	0.859068
								2.42266	0.858667
								2.42599	0.858366
								2.42932	0.858077
								2.43265	0.859065
								2.43598	0.858603
								2.4393	0.858862
								2.44263	0.85799
								2.44596	0.85833
								2.44929	0.858693
								2.45262	0.858325
								2.45595	0.858069
								2.45928	0.857562
								2.46261	0.856973
								2.46593	0.856073
								2.46926	0.856259
								2.47259	0.856109
								2.47592	0.854792
								2.47925	0.853794
								2.48258	0.853012
								2.48591	0.853429
								2.48924	0.852224
								2.49257	0.852069
								2.49589	0.852389
								2.49922	0.851019
								2.50255	0.850497
								2.50588	0.850512
								2.50921	0.849813
								2.51254	0.848217
								2.51587	0.845628
								2.5192	0.845454
								2.52253	0.844628
								2.52585	0.844644
								2.52918	0.843434
								2.53251	0.842148
								2.53584	0.841693
								2.53917	0.841129
								2.5425	0.840193
								2.54583	0.840199
								2.54916	0.839304
								2.55249	0.837568
								2.55581	0.837229
								2.55914	0.837741
								2.56247	0.837239
								2.5658	0.836714
								2.56913	0.835951
								2.57246	0.836599
								2.57579	0.836716
								2.57912	0.836145
								2.58245	0.835783
								2.58578	0.835991
								2.5891	0.835262
								2.59243	0.836065
								2.59576	0.837208
								2.59909	0.838156
								2.60242	0.837536
								2.60575	0.836796
								2.60908	0.83657
								2.61241	0.83711
								2.61574	0.837472
								2.61906	0.837319
								2.62239	0.836903
								2.62572	0.837157
								2.62905	0.836936
								2.63238	0.838284
								2.63571	0.840121
								2.63904	0.840579
								2.64237	0.839818
								2.6457	0.840156
								2.64902	0.841545
								2.65235	0.841727
								2.65568	0.840997
								2.65901	0.840668
								2.66234	0.840846
								2.66567	0.841256
								2.669	0.841301
								2.67233	0.842154
								2.67566	0.842781
								2.67898	0.842472
								2.68231	0.841605
								2.68564	0.840172
								2.68897	0.839935
								2.6923	0.839424
								2.69563	0.840297
								2.69896	0.841065
								2.70229	0.840999
								2.70562	0.840301
								2.70894	0.840011
								2.71227	0.840105
								2.7156	0.839342
								2.71893	0.839053
								2.72226	0.839294
								2.72559	0.840169
								2.72892	0.839655
								2.73225	0.839181
								2.73558	0.838987
								2.7389	0.838877
								2.74223	0.839015
								2.74556	0.838811
								2.74889	0.838639
								2.75222	0.8381
								2.75555	0.837509
								2.75888	0.835951
								2.76221	0.836157
								2.76554	0.836348
								2.76886	0.837027
								2.77219	0.8374
								2.77552	0.837301
								2.77885	0.835827
								2.78218	0.835439
								2.78551	0.836632
								2.78884	0.837644
								2.79217	0.837556
								2.7955	0.837351
								2.79883	0.837032
								2.80215	0.835967
								2.80548	0.834887
								2.80881	0.833978
								2.81214	0.834542
								2.81547	0.835182
								2.8188	0.835162
								2.82213	0.835024
								2.82546	0.834796
								2.82879	0.835127
								2.83211	0.835221
								2.83544	0.834656
								2.83877	0.834451
								2.8421	0.836047
								2.84543	0.836778
								2.84876	0.838278
								2.85209	0.840596
								2.85542	0.84196
								2.85875	0.842556
								2.86207	0.843124
								2.8654	0.842562
								2.86873	0.842375
								2.87206	0.842044
								2.87539	0.84162
								2.87872	0.841597
								2.88205	0.842372
								2.88538	0.843012
								2.88871	0.843334
								2.89203	0.84371
								2.89536	0.843689
								2.89869	0.843297
								2.90202	0.842958
								2.90535	0.843167
								2.90868	0.843417
								2.91201	0.843817
								2.91534	0.844057
								2.91867	0.844556
								2.92199	0.845105
								2.92532	0.844182
								2.92865	0.843021
								2.93198	0.841187
								2.93531	0.839148
								2.93864	0.838033
								2.94197	0.837739
								2.9453	0.83732
								2.94863	0.837151
								2.95195	0.836782
								2.95528	0.837139
								2.95861	0.838008
								2.96194	0.837823
								2.96527	0.836513
								2.9686	0.836729
								2.97193	0.836855
								2.97526	0.835931
								2.97859	0.83642
								2.98191	0.837486
								2.98524	0.83829
								2.98857	0.838447
								2.9919	0.83784
								2.99523	0.836755
								2.99856	0.836631
								3.00189	0.836457
								3.00522	0.835567
								3.00855	0.83548
								3.01188	0.835253
								3.0152	0.835465
								3.01853	0.835814
								3.02186	0.835554
								3.02519	0.835672
								3.02852	0.836796
								3.03185	0.837389
								3.03518	0.837064
								3.03851	0.836581
								3.04184	0.835833
								3.04516	0.835503
								3.04849	0.83597
								3.05182	0.83552
								3.05515	0.835838
								3.05848	0.837621
								3.06181	0.838536
								3.06514	0.838435
								3.06847	0.838297
								3.0718	0.838502
								3.07512	0.838959
								3.07845	0.839451
								3.08178	0.839726
								3.08511	0.841208
								3.08844	0.84262
								3.09177	0.842868
								3.0951	0.84359
								3.09843	0.843786
								3.10176	0.843947
								3.10508	0.844907
								3.10841	0.845032
								3.11174	0.844213
								3.11507	0.844414
								3.1184	0.844777
								3.12173	0.844725
								3.12506	0.845457
								3.12839	0.845695
								3.13172	0.845514
								3.13504	0.845235
								3.13837	0.84474
								3.1417	0.844484
								3.14503	0.843597
								3.14836	0.843166
								3.15169	0.843804
								3.15502	0.844383
								3.15835	0.845151
								3.16168	0.845414
								3.165	0.845161
								3.16833	0.844095
								3.17166	0.84309
								3.17499	0.842871
								3.17832	0.842967
								3.18165	0.84391
								3.18498	0.84492
								3.18831	0.843841
								3.19164	0.842377
								3.19496	0.84189
								3.19829	0.841473
								3.20162	0.841325
								3.20495	0.841963
								3.20828	0.842653
								3.21161	0.843672
								3.21494	0.845114
								3.21827	0.845957
								3.2216	0.846953
								3.22493	0.847303
								3.22825	0.847079
								3.23158	0.846826
								3.23491	0.845978
								3.23824	0.845091
								3.24157	0.844827
								3.2449	0.845089
								3.24823	0.844801
								3.25156	0.844864
								3.25489	0.845929
								3.25821	0.846306
								3.26154	0.84579
								3.26487	0.845307
								3.2682	0.844776
								3.27153	0.845961
								3.27486	0.848404
								3.27819	0.849769
								3.28152	0.850157
								3.28485	0.850146
								3.28817	0.849827
								3.2915	0.84899
								3.29483	0.848706
								3.29816	0.847701
								3.30149	0.846616
								3.30482	0.845766
								3.30815	0.844666
								3.31148	0.84479
								3.31481	0.845351
								3.31813	0.845499
								3.32146	0.845607
								3.32479	0.84565
								3.32812	0.845948
								3.33145	0.84658
								3.33478	0.846526
								3.33811	0.845742
								3.34144	0.844938
								3.34477	0.844822
								3.34809	0.844815
								3.35142	0.844108
								3.35475	0.842195
								3.35808	0.84059
								3.36141	0.839091
								3.36474	0.838185
								3.36807	0.838384
								3.3714	0.838389
								3.37473	0.837994
								3.37805	0.83713
								3.38138	0.836706
								3.38471	0.837299
								3.38804	0.837875
								3.39137	0.838794
								3.3947	0.838885
								3.39803	0.838257
								3.40136	0.838052
								3.40469	0.838332
								3.40801	0.83794
								3.41134	0.836691
								3.41467	0.83597
								3.418	0.835021
								3.42133	0.834801
								3.42466	0.835549
								3.42799	0.835467
								3.43132	0.834778
								3.43465	0.83445
								3.43798	0.835294
								3.4413	0.835485
								3.44463	0.835986
								3.44796	0.837164
								3.45129	0.837091
								3.45462	0.836905
								3.45795	0.837373
								3.46128	0.837627
								3.46461	0.83732
								3.46794	0.837099
								3.47126	0.836474
								3.47459	0.83575
								3.47792	0.835935
								3.48125	0.835515
								3.48458	0.834695
								3.48791	0.833992
								3.49124	0.834074
								3.49457	0.834697
								3.4979	0.834658
								3.50122	0.835628
								3.50455	0.836135
								3.50788	0.835686
								3.51121	0.836185
								3.51454	0.836657
								3.51787	0.836726
								3.5212	0.836455
								3.52453	0.835998
								3.52786	0.83577
								3.53118	0.835134
								3.53451	0.834655
								3.53784	0.834507
								3.54117	0.834164
								3.5445	0.834595
								3.54783	0.835081
								3.55116	0.835245
								3.55449	0.835254
								3.55782	0.835584
								3.56114	0.83506
								3.56447	0.835146
								3.5678	0.836218
								3.57113	0.83751
								3.57446	0.837135
								3.57779	0.836488
								3.58112	0.836494
								3.58445	0.83559
								3.58778	0.834575
								3.59111	0.834978
								3.59443	0.835649
								3.59776	0.836224
								3.60109	0.83591
								3.60442	0.835538
								3.60775	0.836647
								3.61108	0.837989
								3.61441	0.838083
								3.61774	0.838352
								3.62107	0.839057
								3.62439	0.839579
								3.62772	0.839045
								3.63105	0.838857
								3.63438	0.838568
								3.63771	0.838229
								3.64104	0.838207
								3.64437	0.837781
								3.6477	0.836766
								3.65103	0.835996
								3.65435	0.83449
								3.65768	0.834716
								3.66101	0.835465
								3.66434	0.836176
								3.66767	0.837465
								3.671	0.837469
								3.67433	0.837325
								3.67766	0.836941
								3.68099	0.836324
								3.68431	0.83666
								3.68764	0.836617
								3.69097	0.835836
								3.6943	0.834909
								3.69763	0.835643
								3.70096	0.83629
								3.70429	0.835895
								3.70762	0.836375
								3.71095	0.836884
								3.71428	0.837198
								3.7176	0.837965
								3.72093	0.83926
								3.72426	0.838429
								3.72759	0.83787
								3.73092	0.839294
								3.73425	0.83985
								3.73758	0.840576
								3.74091	0.840475
								3.74424	0.840462
								3.74756	0.839989
								3.75089	0.838881
								3.75422	0.839789
								3.75755	0.839969
								3.76088	0.839854
								3.76421	0.839523
								3.76754	0.840065
								3.77087	0.841119
								3.7742	0.841288
								3.77752	0.841204
								3.78085	0.840625
								3.78418	0.840461
								3.78751	0.84064
								3.79084	0.840281
								3.79417	0.840179
								3.7975	0.83926
								3.80083	0.838612
								3.80416	0.837735
								3.80748	0.838351
								3.81081	0.839561
								3.81414	0.83913
								3.81747	0.838551
								3.8208	0.83827
								3.82413	0.837629
								3.82746	0.837434
								3.83079	0.837211
								3.83412	0.837696
								3.83744	0.83808
								3.84077	0.837886
								3.8441	0.83702
								3.84743	0.837194
								3.85076	0.836819
								3.85409	0.836806
								3.85742	0.837659
								3.86075	0.837962
								3.86408	0.837382
								3.8674	0.83737
								3.87073	0.837942
								3.87406	0.83781
								3.87739	0.837033
								3.88072	0.837565
								3.88405	0.838101
								3.88738	0.839056
								3.89071	0.838914
								3.89404	0.838867
								3.89737	0.839222
								3.90069	0.839082
								3.90402	0.839721
								3.90735	0.840917
								3.91068	0.841672
								3.91401	0.841639
								3.91734	0.842413
								3.92067	0.843215
								3.924	0.842866
								3.92733	0.844036
								3.93065	0.844714
								3.93398	0.843732
								3.93731	0.84242
								3.94064	0.84151
								3.94397	0.84209
								3.9473	0.8427
								3.95063	0.842339
								3.95396	0.841335
								3.95729	0.840896
								3.96061	0.842492
								3.96394	0.84308
								3.96727	0.843206
								3.9706	0.843546
								3.97393	0.844914
								3.97726	0.844007
								3.98059	0.842986
								3.98392	0.843413
								3.98725	0.843055
								3.99057	0.842756
								3.9939	0.841757
								3.99723	0.84166
								4.00056	0.841349
								4.00389	0.840354
								4.00722	0.84072
								4.01055	0.839136
								4.01388	0.837974
								4.01721	0.838353
								4.02053	0.839331
								4.02386	0.839501
								4.02719	0.838691
								4.03052	0.839126
								4.03385	0.840198
								4.03718	0.840906
								4.04051	0.841269
								4.04384	0.840234
								4.04717	0.839731
								4.05049	0.838706
								4.05382	0.837508
								4.05715	0.835939
								4.06048	0.836144
								4.06381	0.836184
								4.06714	0.835624
								4.07047	0.835027
								4.0738	0.835333
								4.07713	0.836121
								4.08045	0.835575
								4.08378	0.835501
								4.08711	0.835318
								4.09044	0.834867
								4.09377	0.836349
								4.0971	0.836978
								4.10043	0.837846
								4.10376	0.838222
								4.10709	0.838796
								4.11041	0.839498
								4.11374	0.839555
								4.11707	0.83869
								4.1204	0.837753
								4.12373	0.837307
								4.12706	0.836848
								4.13039	0.836803
								4.13372	0.838281
								4.13705	0.838869
								4.14037	0.839034
								4.1437	0.838851
								4.14703	0.839693
								4.15036	0.840354
								4.15369	0.841575
								4.15702	0.840635
								4.16035	0.84004
								4.16368	0.840655
								4.16701	0.841395
								4.17033	0.841402
								4.17366	0.84122
								4.17699	0.840687
								4.18032	0.840838
								4.18365	0.840372
								4.18698	0.839843
								4.19031	0.839951
								4.19364	0.839706
								4.19697	0.838135
								4.20029	0.83835
								4.20362	0.838981
								4.20695	0.838598
								4.21028	0.839723
								4.21361	0.840246
								4.21694	0.84036
								4.22027	0.839831
								4.2236	0.841738
								4.22693	0.842933
								4.23026	0.842531
								4.23358	0.843154
								4.23691	0.842142
								4.24024	0.842852
								4.24357	0.842685
								4.2469	0.84257
								4.25023	0.841227
								4.25356	0.840887
								4.25689	0.840863
								4.26022	0.841037
								4.26354	0.840946
								4.26687	0.841298
								4.2702	0.842169
								4.27353	0.842249
								4.27686	0.84171
								4.28019	0.842976
								4.28352	0.843071
								4.28685	0.842595
								4.29018	0.841951
								4.2935	0.841613
								4.29683	0.841533
								4.30016	0.840642
								4.30349	0.840534
								4.30682	0.839138
								4.31015	0.838237
								4.31348	0.838467
								4.31681	0.838641
								4.32014	0.838258
								4.32346	0.837208
								4.32679	0.837883
								4.33012	0.839157
								4.33345	0.839341
								4.33678	0.840306
								4.34011	0.840612
								4.34344	0.840775
								4.34677	0.840239
								4.3501	0.839229
								4.35342	0.839043
								4.35675	0.837577
								4.36008	0.837562
								4.36341	0.838077
								4.36674	0.837502
								4.37007	0.838483
								4.3734	0.839907
								4.37673	0.839752
								4.38006	0.839794
								4.38338	0.839794
								4.38671	0.84004
								4.39004	0.840806
								4.39337	0.841239
								4.3967	0.84175
								4.40003	0.841716
								4.40336	0.843669
								4.40669	0.844934
								4.41002	0.844356
								4.41334	0.843879
								4.41667	0.84413
								4.42	0.841989
								4.42333	0.842529
								4.42666	0.843174
								4.42999	0.843755
								4.43332	0.844335
								4.43665	0.844733
								4.43998	0.844981
								4.4433	0.845327
								4.44663	0.845486
								4.44996	0.845694
								4.45329	0.845199
								4.45662	0.84499
								4.45995	0.845671
								4.46328	0.846433
								4.46661	0.847106
								4.46994	0.847261
								4.47327	0.845784
								4.47659	0.845589
								4.47992	0.845241
								4.48325	0.843852
								4.48658	0.843311
								4.48991	0.843175
								4.49324	0.84276
								4.49657	0.841971
								4.4999	0.843093
								4.50323	0.842604
								4.50655	0.841533
								4.50988	0.840158
								4.51321	0.840053
								4.51654	0.840015
								4.51987	0.838484
								4.5232	0.83718
								4.52653	0.836256
								4.52986	0.83538
								4.53319	0.835337
								4.53651	0.835494
								4.53984	0.836043
								4.54317	0.835787
								4.5465	0.834201
								4.54983	0.833525
								4.55316	0.832967
								4.55649	0.833667
								4.55982	0.834103
								4.56315	0.835424
								4.56647	0.836019
								4.5698	0.836059
								4.57313	0.835997
								4.57646	0.835637
								4.57979	0.835486
								4.58312	0.834054
								4.58645	0.834782
								4.58978	0.834823
								4.59311	0.835114
								4.59644	0.835778
								4.59976	0.836251
								4.60309	0.837196
								4.60642	0.839276
								4.60975	0.838846
								4.61308	0.839127
								4.61641	0.838307
								4.61974	0.83725
								4.62307	0.836997
								4.6264	0.836076
								4.62972	0.836107
								4.63305	0.836757
								4.63638	0.837037
								4.63971	0.838092
								4.64304	0.838666
								4.64637	0.838301
								4.6497	0.838564
								4.65303	0.837075
								4.65636	0.837704
								4.65968	0.83842
								4.66301	0.839081
								4.66634	0.839165
								4.66967	0.840951
								4.673	0.841398
								4.67633	0.841438
								4.67966	0.839718
								4.68299	0.839107
								4.68632	0.83845
								4.68964	0.837097
								4.69297	0.837954
								4.6963	0.837967
								4.69963	0.838524
								4.70296	0.838704
								4.70629	0.837965
								4.70962	0.838963
								4.71295	0.838205
								4.71628	0.837209
								4.7196	0.837219
								4.72293	0.836117
								4.72626	0.834326
								4.72959	0.831984
								4.73292	0.83119
								4.73625	0.831676
								4.73958	0.831153
								4.74291	0.830544
								4.74624	0.82957
								4.74956	0.829016
								4.75289	0.828263
								4.75622	0.827783
								4.75955	0.827678
								4.76288	0.830272
								4.76621	0.831864
								4.76954	0.831883
								4.77287	0.832463
								4.7762	0.833683
								4.77952	0.831991
								4.78285	0.831684
								4.78618	0.831968
								4.78951	0.832568
								4.79284	0.830959
								4.79617	0.831898
								4.7995	0.831582
								4.80283	0.830865
								4.80616	0.831036
								4.80948	0.831441
								4.81281	0.832101
								4.81614	0.833194
								4.81947	0.833762
								4.8228	0.833374
								4.82613	0.834277
								4.82946	0.835551
								4.83279	0.837286
								4.83612	0.837042
								4.83945	0.837557
								4.84277	0.838864
								4.8461	0.83729
								4.84943	0.835606
								4.85276	0.835222
								4.85609	0.836077
								4.85942	0.834123
								4.86275	0.836471
								4.86608	0.836005
								4.86941	0.836048
								4.87273	0.835625
								4.87606	0.837353
								4.87939	0.83781
								4.88272	0.839398
								4.88605	0.840573
								4.88938	0.840557
								4.89271	0.84221
								4.89604	0.843847
								4.89937	0.843272
								4.90269	0.842554
								4.90602	0.843727
								4.90935	0.843154
								4.91268	0.844107
								4.91601	0.843867
								4.91934	0.843846
								4.92267	0.844732
								4.926	0.844375
								4.92933	0.84582
								4.93265	0.84757
								4.93598	0.850033
								4.93931	0.850073
								4.94264	0.85274
								4.94597	0.853488
								4.9493	0.85648
								4.95263	0.856781
								4.95596	0.858532
								4.95929	0.8592
								4.96262	0.860654
								4.96594	0.85926
								4.96927	0.85947
								4.9726	0.860069
								4.97593	0.858672
								4.97926	0.857414
								4.98259	0.858676
								4.98592	0.859844
								4.98925	0.858932
								4.99258	0.858966
								4.9959	0.85706
								4.99923	0.856018
								5.00256	0.856211
								5.00589	0.855477
								5.00922	0.855497
								5.01255	0.853513
								5.01588	0.852347
								5.01921	0.850453
								5.02254	0.849949
								5.02586	0.847906
								5.02919	0.845763
								5.03252	0.844143
								5.03585	0.844039
								5.03918	0.842272
								5.04251	0.841057
								5.04584	0.838941
								5.04917	0.839199
								5.0525	0.83856
								5.05582	0.837595
								5.05915	0.837638
								5.06248	0.838915
								5.06581	0.8385
								5.06914	0.837842
								5.07247	0.837999
								5.0758	0.838822
								5.07913	0.839525
								5.08246	0.839849
								5.08578	0.839719
								5.08911	0.840055
								5.09244	0.839539
								5.09577	0.840126
								5.0991	0.84027
								5.10243	0.841118
								5.10576	0.841467
								5.10909	0.842078
								5.11242	0.842698
								5.11575	0.842321
								5.11907	0.841952
								5.1224	0.842472
								5.12573	0.843101
								5.12906	0.844102
								5.13239	0.844166
								5.13572	0.844112
								5.13905	0.843466
								5.14238	0.843333
								5.14571	0.841983
								5.14903	0.841321
								5.15236	0.840819
								5.15569	0.839899
								5.15902	0.838805
								5.16235	0.838827
								5.16568	0.839484
								5.16901	0.838739
								5.17234	0.838564
								5.17567	0.838599
								5.17899	0.838833
								5.18232	0.839179
								5.18565	0.837946
								5.18898	0.837794
								5.19231	0.837703
								5.19564	0.838082
								5.19897	0.839126
								5.2023	0.839995
								5.20563	0.840398
								5.20895	0.840657
								5.21228	0.841279
								5.21561	0.84277
								5.21894	0.843866
								5.22227	0.845021
								5.2256	0.845944
								5.22893	0.846219
								5.23226	0.846406
								5.23559	0.847363
								5.23891	0.848679
								5.24224	0.85044
								5.24557	0.850851
								5.2489	0.851005
								5.25223	0.851454
								5.25556	0.851527
								5.25889	0.851199
								5.26222	0.850307
								5.26555	0.849237
								5.26888	0.849892
								5.2722	0.850028
								5.27553	0.850074
								5.27886	0.849394
								5.28219	0.847374
								5.28552	0.844917
								5.28885	0.843127
								5.29218	0.842239
								5.29551	0.840794
								5.29884	0.83866
								5.30216	0.836882
								5.30549	0.836339
								5.30882	0.835431
								5.31215	0.835783
								5.31548	0.835796
								5.31881	0.83445
								5.32214	0.832852
								5.32547	0.831805
								5.3288	0.831529
								5.33212	0.831363
								5.33545	0.83287
								5.33878	0.833432
								5.34211	0.8328
								5.34544	0.83336
								5.34877	0.833792
								5.3521	0.833698
								5.35543	0.834167
								5.35876	0.834206
								5.36208	0.834466
								5.36541	0.835617
								5.36874	0.837858
								5.37207	0.840285
								5.3754	0.840374
								5.37873	0.840219
								5.38206	0.840712
								5.38539	0.841704
								5.38872	0.842025
								5.39204	0.842633
								5.39537	0.842602
								5.3987	0.842414
								5.40203	0.842435
								5.40536	0.842944
								5.40869	0.842874
								5.41202	0.842294
								5.41535	0.840837
								5.41868	0.839942
								5.422	0.839673
								5.42533	0.841668
								5.42866	0.84216
								5.43199	0.841439
								5.43532	0.841012
								5.43865	0.840309
								5.44198	0.840674
								5.44531	0.840566
								5.44864	0.83949
								5.45196	0.838974
								5.45529	0.839033
								5.45862	0.840046
								5.46195	0.8417
								5.46528	0.841868
								5.46861	0.841541
								5.47194	0.840961
								5.47527	0.840179
								5.4786	0.839207
								5.48193	0.839039
								5.48525	0.840396
								5.48858	0.840908
								5.49191	0.841285
								5.49524	0.842936
								5.49857	0.844212
								5.5019	0.844041
								5.50523	0.843955
								5.50856	0.843721
								5.51189	0.84448
								5.51521	0.846367
								5.51854	0.847015
								5.52187	0.846466
								5.5252	0.846171
								5.52853	0.847568
								5.53186	0.850127
								5.53519	0.851321
								5.53852	0.850718
								5.54185	0.850464
								5.54517	0.850493
								5.5485	0.850937
								5.55183	0.851765
								5.55516	0.852159
								5.55849	0.852624
								5.56182	0.852825
								5.56515	0.852317
								5.56848	0.851471
								5.57181	0.851529
								5.57513	0.851557
								5.57846	0.850723
								5.58179	0.850811
								5.58512	0.851817
								5.58845	0.851566
								5.59178	0.850786
								5.59511	0.849607
								5.59844	0.848738
								5.60177	0.848107
								5.60509	0.847416
								5.60842	0.847399
								5.61175	0.846788
								5.61508	0.845619
								5.61841	0.845334
								5.62174	0.844543
								5.62507	0.843376
								5.6284	0.841815
								5.63173	0.840276
								5.63505	0.839573
								5.63838	0.839921
								5.64171	0.840419
								5.64504	0.840241
								5.64837	0.840356
								5.6517	0.841577
								5.65503	0.843102
								5.65836	0.844508
								5.66169	0.845277
								5.66501	0.845134
								5.66834	0.845127
								5.67167	0.845652
								5.675	0.846685
								5.67833	0.848221
								5.68166	0.848127
								5.68499	0.848591
								5.68832	0.850544
								5.69165	0.851023
								5.69497	0.850364
								5.6983	0.850583
								5.70163	0.850741
								5.70496	0.852351
								5.70829	0.853359
								5.71162	0.853999
								5.71495	0.855646
								5.71828	0.855887
								5.72161	0.855161
								5.72494	0.855118
								5.72826	0.85655
								5.73159	0.857092
								5.73492	0.855726
								5.73825	0.853591
								5.74158	0.852051
								5.74491	0.850782
								5.74824	0.849934
								5.75157	0.848436
								5.7549	0.847717
								5.75822	0.846347
								5.76155	0.843973
								5.76488	0.843652
								5.76821	0.844329
								5.77154	0.845135
								5.77487	0.845186
								5.7782	0.845198
								5.78153	0.844008
								5.78486	0.842506
								5.78818	0.840794
								5.79151	0.839918
								5.79484	0.840401
								5.79817	0.840009
								5.8015	0.839728
								5.80483	0.840262
								5.80816	0.840724
								5.81149	0.840645
								5.81482	0.841351
								5.81814	0.842326
								5.82147	0.843159
								5.8248	0.844378
								5.82813	0.845566
								5.83146	0.846551
								5.83479	0.847281
								5.83812	0.848352
								5.84145	0.850188
								5.84478	0.851975
								5.8481	0.853066
								5.85143	0.853761
								5.85476	0.853428
								5.85809	0.853248
								5.86142	0.853947
								5.86475	0.854798
								5.86808	0.856131
								5.87141	0.85798
								5.87474	0.859191
								5.87807	0.859162
								5.88139	0.85983
								5.88472	0.861093
								5.88805	0.862398
								5.89138	0.863014
								5.89471	0.863091
								5.89804	0.863374
								5.90137	0.863947
								5.9047	0.865039
								5.90803	0.865106
								5.91135	0.864927
								5.91468	0.865327
								5.91801	0.866033
								5.92134	0.865122
								5.92467	0.864056
								5.928	0.864041
								5.93133	0.863985
								5.93466	0.863
								5.93799	0.862015
								5.94131	0.862302
								5.94464	0.861653
								5.94797	0.861051
								5.9513	0.861173
								5.95463	0.860926
								5.95796	0.860541
								5.96129	0.861535
								5.96462	0.862482
								5.96795	0.861848
								5.97127	0.860922
								5.9746	0.860623
								5.97793	0.861395
								5.98126	0.861792
								5.98459	0.861589
								5.98792	0.860603
								5.99125	0.859167
								5.99458	0.858991
								5.99791	0.858952
								6.00123	0.858612
								6.00456	0.858801
								6.00789	0.858517
								6.01122	0.857956
								6.01455	0.857907
								6.01788	0.858495
								6.02121	0.859547
								6.02454	0.860152
								6.02787	0.861241
								6.03119	0.862806
								6.03452	0.863336
								6.03785	0.863057
								6.04118	0.863022
								6.04451	0.861827
								6.04784	0.860696
								6.05117	0.861192
								6.0545	0.861497
								6.05783	0.861118
								6.06115	0.859846
								6.06448	0.859429
								6.06781	0.859378
								6.07114	0.859592
								6.07447	0.860742
								6.0778	0.860483
								6.08113	0.860462
								6.08446	0.861122
								6.08779	0.861173
								6.09112	0.861336
								6.09444	0.861205
								6.09777	0.86082
								6.1011	0.860857
								6.10443	0.861079
								6.10776	0.860354
								6.11109	0.859152
								6.11442	0.85862
								6.11775	0.858018
								6.12108	0.857333
								6.1244	0.857626
								6.12773	0.857753
								6.13106	0.85797
								6.13439	0.857866
								6.13772	0.85742
								6.14105	0.857642
								6.14438	0.858763
								6.14771	0.858657
								6.15104	0.858133
								6.15436	0.858387
								6.15769	0.85826
								6.16102	0.858397
								6.16435	0.858423
								6.16768	0.857798
								6.17101	0.858062
								6.17434	0.858596
								6.17767	0.859048
								6.181	0.859502
								6.18432	0.859251
								6.18765	0.858324
								6.19098	0.858548
								6.19431	0.85983
								6.19764	0.860465
								6.20097	0.861244
								6.2043	0.861861
								6.20763	0.861118
								6.21096	0.861111
								6.21428	0.861008
								6.21761	0.860768
								6.22094	0.860698
								6.22427	0.860537
								6.2276	0.860317
								6.23093	0.859452
								6.23426	0.858518
								6.23759	0.857706
								6.24092	0.857303
								6.24424	0.856948
								6.24757	0.856265
								6.2509	0.855853
								6.25423	0.855238
								6.25756	0.855027
								6.26089	0.855611
								6.26422	0.855744
								6.26755	0.855651
								6.27088	0.856024
								6.2742	0.855936
								6.27753	0.855419
								6.28086	0.854506
								6.28419	0.852928
								6.28752	0.852036
								6.29085	0.852232
								6.29418	0.852688
								6.29751	0.852491
								6.30084	0.852644
								6.30416	0.852718
								6.30749	0.852046
								6.31082	0.851828
								6.31415	0.852593
								6.31748	0.854608
								6.32081	0.855746
								6.32414	0.855933
								6.32747	0.856231
								6.3308	0.85641
								6.33413	0.857462
								6.33745	0.858185
								6.34078	0.858719
								6.34411	0.857261
								6.34744	0.856642
								6.35077	0.857315
								6.3541	0.857613
								6.35743	0.857407
								6.36076	0.857488
								6.36409	0.858336
								6.36741	0.859052
								6.37074	0.860102
								6.37407	0.860904
								6.3774	0.861012
								6.38073	0.861904
								6.38406	0.86252
								6.38739	0.863038
								6.39072	0.864038
								6.39405	0.864191
								6.39737	0.864309
								6.4007	0.86311
								6.40403	0.862416
								6.40736	0.862554
								6.41069	0.863309
								6.41402	0.864485
								6.41735	0.86471
								6.42068	0.864677
								6.42401	0.864359
								6.42733	0.864406
								6.43066	0.864408
								6.43399	0.863946
								6.43732	0.863525
								6.44065	0.863671
								6.44398	0.863904
								6.44731	0.863638
								6.45064	0.863651
								6.45397	0.86274
								6.45729	0.862701
								6.46062	0.862597
								6.46395	0.862047
								6.46728	0.862141
								6.47061	0.862729
								6.47394	0.86328
								6.47727	0.862089
								6.4806	0.861709
								6.48393	0.862443
								6.48725	0.86233
								6.49058	0.86132
								6.49391	0.859816
								6.49724	0.857423
								6.50057	0.855558
								6.5039	0.854571
								6.50723	0.853259
								6.51056	0.853018
								6.51389	0.852629
								6.51721	0.85113
								6.52054	0.849928
								6.52387	0.848928
								6.5272	0.847653
								6.53053	0.846415
								6.53386	0.845119
								6.53719	0.844519
								6.54052	0.842982
								6.54385	0.841784
								6.54717	0.840839
								6.5505	0.83861
								6.55383	0.836911
								6.55716	0.835711
								6.56049	0.836457
								6.56382	0.836096
								6.56715	0.834785
								6.57048	0.834321
								6.57381	0.834562
								6.57714	0.834002
								6.58046	0.834758
								6.58379	0.835943
								6.58712	0.836502
								6.59045	0.837686
								6.59378	0.838413
								6.59711	0.839896
								6.60044	0.840812
								6.60377	0.842486
								6.6071	0.843102
								6.61042	0.844485
								6.61375	0.845694
								6.61708	0.847806
								6.62041	0.850511
								6.62374	0.85232
								6.62707	0.85367
								6.6304	0.854214
								6.63373	0.855258
								6.63706	0.85678
[truncated: 31,155 more rows]
[truncated: 5 more columns]

## Sheet: Table1 Sup.Fig.2
Underlying data of Table 1 and Supplementary Figure 2.
Underlying data from the three series for which mean and standard deviation is shown in Table 1. The kcat/KM values were calculated from the kcat and KM values. The kcat values were calculated from the Vmax values divided by the enzyme concentration (0.02 µM).								The KM and Vmax values shown on a) were derived from the secondary plots in Supplementary Figure 2f and 2g. The secondary plots were drawn using the apparent KM and Vmax values determined from the fitting of the Michaelis-Menten plot in Suppelmentary Figure 2a that were included in Supplementary Figure 2d. KM for Ac-CoA is derived from the negative inverse of the X-intercept in Supplementary Figu…															The plots in Supplementary Figure 2a were drawn using the v0 values derived from the activity assays using ICEKAT server. The v0 values are listed here. The v0 unit is µM/s.								For the plot in Supplementary Figure 2b, the v0 values for Series 1 were replotted for the [His] / v0 vs. [His] plot. For the Y-axis values of the plot, histidine concentrations were divided by the corresponding v0. The values resulting from this calculation are listed below. The linear regressions were drawn using all data but only the mean of the three repeats was included on the plot. Both val…																For the plot in Supplementary Figure 2c, the v0 values for Series 1 were replotted for the 1 / v0 vs. 1 / [His] plot. For this purpose, the inverse values for v0 and histidine concentration were calculated. The values resulting from this calculation are listed below. The linear regressions were drawn using all data but only the mean of the three repeats was included on the plot. Both values are p…
	Series 1	Series 2	Series 3		mean	stdev			Series 1	Series 2	Series 3												Series 1								Series 1 - Mean values								Series 1 - Individual values								Series 1 - Mean values
kcat (s-1)	38.1098	30.2297	41.1184		36.486	4.59117		X-intercept (2f)	-0.0418	-0.07423	-0.04563												[L-His] (µM)	5 µM Ac-CoA	12 µM Ac-CoA	30 µM Ac-CoA	75 µM Ac-CoA	200 µM Ac-CoA	500 µM Ac-CoA		[L-His] (µM)	5 µM Ac-CoA	12 µM Ac-CoA	30 µM Ac-CoA	75 µM Ac-CoA	200 µM Ac-CoA	500 µM Ac-CoA		[L-His] (µM)	5 µM Ac-CoA	12 µM Ac-CoA	30 µM Ac-CoA	75 µM Ac-CoA	200 µM Ac-CoA	500 µM Ac-CoA		1 / [L-His] (µM-1)	5 µM Ac-CoA	12 µM Ac-CoA
KM Ac-CoA (µM)	23.9234	13.4716	21.9154		19.7702	4.52855		Y-intercept (2f)	1.312	1.654	1.216												0	0.00062	0.000105	0.000189	0.00559	0.000484	0.000505		20	3862.98	1414.12	897.46					20	3952.57	1408.45	930.233					0.05	193.149	70.706
kcat/KM Ac-CoA (s-1 µM-1)	1.59299	2.24395	1.87623		1.90439	0.266501		Y-intercept (2g)	354.7	235.9	281.2												0	9.34e-05	0.000893	0.00209	0.00208	0.000178	0.000849		50	3732.32	1564.66	887.522	508.791	441.321	482.873		20	3745.32	1307.19	877.193					0.02	74.6465	31.2931
KM His (µM)	270.351	142.624	231.25		214.742	53.4348																	0	0.000792	0.00169	0.00018	0.000313	0.000122	0.00076		120	3760.97	1565.51	958.029	632.35	538.978	627.288		20	3891.05	1526.72	884.956					0.00833333	31.3414	13.0459
kcat/KM His (s-1 µM-1)	0.140964	0.211954	0.177809		0.176909	0.0289885																	20	0.00506	0.0142	0.0215					300	4112.36	1919.5	1216.89	862.579	826.643	1012.98		50	3816.79	1618.12	844.595	505.561	431.034	454.545		0.00333333	13.7079	6.39833
								To draw the secondary plot in Supplementary Figure 2f, the inverse of the apparent Vmax values and the Ac-CoA concentrations were calculated. The calculated values are shown here.															20	0.00534	0.0153	0.0228					720	7657.12	3822.96	2407.99	1483.19	1522.6	1845.69		50	3703.7	1618.12	883.392	495.05	442.478	446.429		0.00138889	10.6349	5.30966
Vmax (µM s-1)	0.762195	0.604595	0.822368		0.729719	0.0918235																	20	0.00514	0.0131	0.0226					1800	15664.8	7666.38	4908.65	3074.69	3254.47	3857.62		50	3676.47	1457.73	934.579	525.762	450.45	547.645		0.000555556	8.70267	4.2591
								1 / Ac-CoA (µM-1)	1 / VmaxApp (s µM-1) Series 1	1 / VmaxApp (s µM-1) Series 2	1 / VmaxApp (s µM-1) Series 3												50	0.0131	0.0309	0.0592	0.0989	0.116	0.11		4500	38920.9	17696.4	11966.4	6595.6	7122.66	8915.79		120	3647.42	1511.34	882.353	638.298	530.973	609.137		0.000222222	8.64909	3.93253
								0.2	7.69823	6.11621	6.58762												50	0.0135	0.0309	0.0566	0.101	0.113	0.112		10000				14527.9	14252.2	16718.6		120	3287.67	1585.2	991.736	655.738	568.72	606.061		0.0001
								0.0833333	3.67107	3.49162	3.29381												50	0.0136	0.0343	0.0535	0.0951	0.111	0.0913										120	4347.83	1600	1000	603.015	517.241	666.667
								0.0333333	2.44798	2.41022	2.20361												120	0.0329	0.0794	0.136	0.188	0.226	0.197										300	4126.55	1851.85	1209.68	815.217	787.402	958.466
								0.0133333	1.40154	2.69469	2.35073												120	0.0365	0.0757	0.121	0.183	0.211	0.198										300	4178.27	1851.85	1185.77	920.245	845.07	1020.41
								0.005	1.45943	2.85959	2.63574												120	0.0276	0.075	0.12	0.199	0.232	0.18										300	4032.26	2054.79	1255.23	852.273	847.458	1060.07
								0.002	1.76835	3.6245	3.71333												300	0.0727	0.162	0.248	0.368	0.381	0.313										720	7200	3546.8	2599.28	1493.78	1437.13	1875
																							300	0.0718	0.162	0.253	0.326	0.355	0.294										720	7438.02	3636.36	2208.59	1440	1551.72	1879.9
								To draw the secondary plot in Supplementary Figure 2g, the apparent KM values were divided by the apparent Vmax values and plotted against the inverse values of the Ac-CoA concentrations. The calculated values are shown here.															300	0.0744	0.146	0.239	0.352	0.354	0.283										720	8333.33	4285.71	2416.11	1515.79	1578.95	1782.18
																							720	0.1	0.203	0.277	0.482	0.501	0.384										1800	15126.1	7407.41	4651.16	3035.41	2893.89	3571.43
								1 / Ac-CoA (µM-1)	KMApp / VmaxApp (µM s µM-1) Series 1	KMApp / VmaxApp (µM s µM-1) Series 2	KMApp / VmaxApp (µM s µM-1) Series 3												720	0.0968	0.198	0.326	0.5	0.464	0.383										1800	16216.2	7627.12	4749.34	3025.21	3225.81	3947.37
								0.2	2223.25	673.394	533.663												720	0.0864	0.168	0.298	0.475	0.456	0.404										1800	15652.2	7964.6	5325.44	3163.44	3643.72	4054.05
								0.0833333	1025.7	381.634	361.989												1800	0.119	0.243	0.387	0.593	0.622	0.504										4500	33582.1	15734.3	10791.4	6392.05	6355.93	8395.52
								0.0333333	594.37	329.959	337.373												1800	0.111	0.236	0.379	0.595	0.558	0.456										4500	38135.6	17175.6	12064.3	6617.65	7293.35	9054.33
								0.0133333	459.986	361.358	363.658												1800	0.115	0.226	0.338	0.569	0.494	0.444										4500	45045	20179.4	13043.5	6777.11	7718.7	9297.52
								0.005	409.807	605.376	461.255												4500	0.134	0.286	0.417	0.704	0.708	0.536										10000				14492.8	12515.6	14836.8
								0.002	484.35	579.92	684.738												4500	0.118	0.262	0.373	0.68	0.617	0.497										10000				14577.3	15873	17301
																							4500	0.0999	0.223	0.345	0.664	0.583	0.484										10000				14513.8	14367.8	18018
																							10000				0.69	0.799	0.674
																							10000				0.686	0.63	0.578
																							10000				0.689	0.696	0.555
																							Series 2
																							[L-His] (µM)	5 µM Ac-CoA	12 µM Ac-CoA	30 µM Ac-CoA	75 µM Ac-CoA	200 µM Ac-CoA	500 µM Ac-CoA
																							0	0.00663	0.00613	0.000648	0.00762	0.0152	0.00633
																							0	0.0127	0.00305	0.0018	0.00715	0.00806	0.0191
																							0	0.00583	0.00572	0.00427	0.0047	0.0105	0.00306
																							20	0.0327	0.0442	0.0575
																							20	0.0302	0.0407	0.0549
																							20	0.031	0.0383	0.0589
																							50	0.0469	0.0877	0.111	0.102	0.0692	0.0648
																							50	0.0649	0.0843	0.11	0.113	0.0865	0.0788
																							50	0.0465	0.0886	0.118	0.119	0.0984	0.0818
																							120	0.0826	0.124	0.183	0.156	0.112	0.104
																							120	0.0886	0.155	0.184	0.187	0.135	0.121
																							120	0.0701	0.228	0.218	0.214	0.168	0.145
																							300	0.1	0.17	0.241	0.204	0.159	0.142
																							300	0.131	0.212	0.285	0.255	0.209	0.177
																							300	0.129	0.219	0.331	0.281	0.236	0.206
																							720	0.107	0.196	0.277	0.257	0.185	0.164
																							720	0.167	0.226	0.336	0.308	0.262	0.212
																							720	0.155	0.271	0.396	0.323	0.314	0.278
																							1800	0.108	0.191	0.354	0.278	0.201	0.181
																							1800	0.14	0.293	0.371	0.342	0.297	0.252
																							1800	0.196	0.315	0.437	0.391	0.384	0.297
																							4500	0.126	0.224	0.349	0.303	0.202	0.193
																							4500	0.171	0.275	0.411	0.357	0.363	0.264
																							4500	0.198	0.393	0.468	0.402	0.383	0.315
																							10000				0.31	0.215	0.235
																							10000				0.414	0.421	0.328
																							10000				0.457	0.518	0.322
																							Series 3
																							[L-His] (µM)	5 µM Ac-CoA	12 µM Ac-CoA	30 µM Ac-CoA	75 µM Ac-CoA	200 µM Ac-CoA	500 µM Ac-CoA
																							0	0.0035	0.000251	0.00964	0.00115	0.00135	0.000197
																							0	0.00896	0.0025	0.00478	0.0115	0.00449	0.0012
																							0	0.0073	0.000596	0.00237	0.0165	0.00633	0.000606
																							20	0.0286	0.0431	0.0638	0.0484	0.0365	0.0292
																							20	0.0339	0.0504	0.0598	0.0557	0.0479	0.0322
																							20	0.0362	0.026	0.0647	0.0672	0.0531	0.034
																							50	0.0373	0.0931	0.109	0.0929	0.0741	0.0532
																							50	0.0612	0.0911	0.114	0.113	0.0888	0.0653
																							50	0.0549	0.104	0.134	0.123	0.1	0.0825
																							120	0.0955	0.154	0.185	0.157	0.126	0.0848
																							120	0.0967	0.166	0.168	0.194	0.15	0.107
																							120	0.085	0.126	0.237	0.22	0.181	0.143
																							300	0.109	0.243	0.263	0.205	0.197	0.113
																							300	0.128	0.213	0.294	0.278	0.236	0.164
																							300	0.127	0.272	0.345	0.349	0.286	0.214
																							720	0.138	0.237	0.303	0.234	0.229	0.134
																							720	0.159	0.261	0.359	0.351	0.324	0.206
																							720	0.14	0.277	0.434	0.419	0.356	0.264
																							1800	0.121	0.25	0.302	0.246	0.273	0.148
																							1800	0.123	0.296	0.414	0.397	0.327	0.237
																							1800	0.157	0.291	0.491	0.507	0.41	0.297
																							4500	0.119	0.279	0.376	0.273	0.291	0.19
																							4500	0.172	0.299	0.488	0.454	0.385	0.292
																							4500	0.163	0.317	0.515	0.564	0.449	0.366
[truncated: 158 more columns]

## Sheet: Fig.2b Sup.Fig.3
Underlying data of Figure 2b and Supplementary Figure 3.
Uncropped images of the agarose gel shown in Supplementary Figure 3a. The image of the gel was shown at two different exposure levels for clarity and both are reproduced here.														Uncropped images of the Western blot analysis of NAT16 overexpression.														Uncropped images of the Western blot analysis of cell fractionation.
a) Bottom part of the gel ('High Exp.') with NAT16 signal.					b) Full gel with clear actin signal ('Low Exp.') and weak NAT16 signal.									c) Uncropped image of the Western blot in Supplementary Figure 3b.							d) Uncropped stain-free image of gel loading of the SDS-PAGE gel underlying the Western blot in Supplementary Figure 3b.							e) Uncropped images of the Western blots in Figure 2b.							f) Uncropped images of the Western blots in Supplementary Figure 3c (#2)							g) Uncropped images of the Western blots in Supplementary Figure 3c (#3)
														Primary AB: Anti-V5 (Invitrogen, 46-1157)														Primary AB: Anti-V5 (Invitrogen, 46-1157)							Primary AB: Anti-V5 (Invitrogen, 46-1157)							Primary AB: Anti-V5 (Invitrogen, 46-1157)
														Secondary AB: Anti-Mouse (Cytiva, GENA931-1ML)														Secondary AB: Anti-Mouse (Cytiva, GENA931-1ML)							Secondary AB: Anti-Mouse (Cytiva, GENA931-1ML)							Secondary AB: Anti-Mouse (Cytiva, GENA931-1ML)
																												Visible marker bands: (70), 55, 35, and 25 kDa							Visible marker bands: (70), 55, and 35 (25) kDa							Visible marker bands: (70), 55, and 35 (25) kDa
														Lanes:							Lanes:																					Membrane was probed with anti-V5 after it was probed with anti-GAPDH.
Lanes:														1) Marker (Pageruler plus prestained protein ladder, Thermo Fisher Scientific, 250, 130, 100, 70, 55, 35, 25, 15, 10 kDa)							As on the left.
Marker (GeneRuler DNA Ladder Mix, Thermo Fisher Scientific, 10000, 8000, 6000, 5000, 4000, 3500, 3000, 2500, 2000, 1500, 1200, 1000, 900, 800, 700, 600, 500, 400, 300, 200, 100 bp)																					7-11) unrelated.
														2) HAP1 WT cells
														3) HAP1 NAT16 KO cells
PCR product, template NAT16 WT clone 1d cDNA														4) HAP1 WT cells with with NAT16-V5 overexpression
PCR product, template NAT16 KO clone 59 cDNA														5) HAP1 NAT16 KO cells with NAT16-V5 overexpression
PCR product, template NAT16 WT clone 100.2 cDNA, cropped from the final figure														6) Marker (Pageruler plus prestained protein ladder, Thermo Fisher Scientific, 250, 130, 100, 70, 55, 35, 25, 15, 10 kDa)
PCR product, template NAT16 KO clone 59.1 cDNA, cropped from the final figure
PCR product, template NAT16 WT clone 130 cDNA, cropped from the final figure
PCR product, template NAT16 KO clone 132 cDNA, cropped from the final figure
PCR product, template water (the negative control)
Marker (GeneRuler DNA Ladder Mix, Thermo Fisher Scientific, 10000, 8000, 6000, 5000, 4000, 3500, 3000, 2500, 2000, 1500, 1200, 1000, 900, 800, 700, 600, 500, 400, 300, 200, 100 bp)
																												Primary AB: Anti-GAPDH (Santa Cruz, Sc-47724)							Primary AB: Anti-GAPDH (Santa Cruz, Sc-47724)							Primary AB: Anti-GAPDH (Santa Cruz, Sc-47724)
																												Secondary AB: Anti-Mouse (Cytiva, GENA931-1ML)							Secondary AB: Anti-Mouse (Cytiva, GENA931-1ML)							Secondary AB: Anti-Mouse (Cytiva, GENA931-1ML)
																												Visible marker bands: (70), 55, 35, and 25 kDa							Visible marker bands: (70), 55, 35, and 25 kDa							Visible marker bands: (70), 55, 35, and 25 kDa
																												Primary AB: Anti-Calnexin (Abcam, ab133615)							Primary AB: Anti-Calnexin (Abcam, ab133615)							Primary AB: Anti-Calnexin (Abcam, ab133615)
																												Secondary AB: Anti-Rabbit (Cytiva, GENA934-1ML)							Secondary AB: Anti-Rabbit (Cytiva, GENA934-1ML)							Secondary AB: Anti-Rabbit (Cytiva, GENA934-1ML)
																												Visible marker bands: 250, 130, and 100 (70) kDa							Visible marker bands: 250, 130, and 100 (70) kDa							Visible marker bands: 250, 130, and 100 (70) kDa
																												Primary AB: Anti-Histone H4 (Millipore, 05-858)							Primary AB: Anti-Histone H4 (Millipore, 05-858)							Primary AB: Anti-Histone H4 (Millipore, 05-858)
																												Secondary AB: Anti-Rabbit (Cytiva, GENA934-1ML)							Secondary AB: Anti-Rabbit (Cytiva, GENA934-1ML)							Secondary AB: Anti-Rabbit (Cytiva, GENA934-1ML)
																												Visible marker bands: 15 and 10 kDa							Visible marker bands: 15 and 10 kDa							Visible marker bands: 15 and 10 kDa
																												Lanes:							Lanes:							Lanes:
																												1) Marker (Pageruler plus prestained protein ladder, Thermo Fisher Scientific, 250, 130, 100, 70, 55, 35, 25, 15, 10 kDa)							1) Marker (Pageruler plus prestained protein ladder, Thermo Fisher Scientific, 250, 130, 100, 70, 55, 35, 25, 15, 10 kDa)							1) Marker (Pageruler plus prestained protein ladder, Thermo Fisher Scientific, 250, 130, 100, 70, 55, 35, 25, 15, 10 kDa)
																												2) HAP1 WT cells with NAT16-V5 overexpression, whole lysate							2) HAP1 WT cells with NAT16-V5 overexpression, whole lysate							2) HAP1 WT cells with NAT16-V5 overexpression, whole lysate
																												3) HAP1 WT cells with NAT16-V5 overexpression, cytosolic fraction							3) HAP1 WT cells with NAT16-V5 overexpression, cytosolic fraction							3) HAP1 WT cells with NAT16-V5 overexpression, cytosolic fraction
																												4) HAP1 WT cells with NAT16-V5 overexpression, organellar fraction							4) HAP1 WT cells with NAT16-V5 overexpression, organellar fraction							4) HAP1 WT cells with NAT16-V5 overexpression, organellar fraction
																												5) HAP1 WT cells with NAT16-V5 overexpression, nuclear fraction							5) HAP1 WT cells with NAT16-V5 overexpression, nuclear fraction							5) HAP1 WT cells with NAT16-V5 overexpression, nuclear fraction
																												6) Marker (Pageruler plus prestained protein ladder, Thermo Fisher Scientific, 250, 130, 100, 70, 55, 35, 25, 15, 10 kDa)							6) Marker (Pageruler plus prestained protein ladder, Thermo Fisher Scientific, 250, 130, 100, 70, 55, 35, 25, 15, 10 kDa)							6) Marker (Pageruler plus prestained protein ladder, Thermo Fisher Scientific, 250, 130, 100, 70, 55, 35, 25, 15, 10 kDa)
																												7) HAP1 KO cells with NAT16-V5 overexpression, whole lysate							7) HAP1 KO cells with NAT16-V5 overexpression, whole lysate							7) HAP1 KO cells with NAT16-V5 overexpression, whole lysate
																												8) HAP1 KO cells with NAT16-V5 overexpression, cytosolic fraction							8) HAP1 KO cells with NAT16-V5 overexpression, cytosolic fraction							8) HAP1 KO cells with NAT16-V5 overexpression, cytosolic fraction
																												9) HAP1 KO cells with NAT16-V5 overexpression, organellar fraction							9) HAP1 KO cells with NAT16-V5 overexpression, organellar fraction							9) HAP1 KO cells with NAT16-V5 overexpression, organellar fraction
																												10) HAP1 KO cells with NAT16-V5 overexpression, nuclear fraction							10) HAP1 KO cells with NAT16-V5 overexpression, nuclear fraction							10) HAP1 KO cells with NAT16-V5 overexpression, nuclear fraction
																												11) Marker (Pageruler plus prestained protein ladder, Thermo Fisher Scientific, 250, 130, 100, 70, 55, 35, 25, 15, 10 kDa)							11) Marker (Pageruler plus prestained protein ladder, Thermo Fisher Scientific, 250, 130, 100, 70, 55, 35, 25, 15, 10 kDa)							11) Marker (Pageruler plus prestained protein ladder, Thermo Fisher Scientific, 250, 130, 100, 70, 55, 35, 25, 15, 10 kDa)

## Sheet: Fig2c
Underlying data of Figure 2c.
The values of relative abundance of different metabolites detected in the HAP1 cells with different genetic background and treatment.
	N-acetylhistidine					Histidine					N-acetylarginine					Acetyllysine
	WT	KO	WT + NAT16	KO + NAT16		WT	KO	WT + NAT16	KO + NAT16		WT	KO	WT + NAT16	KO + NAT16		WT	KO	WT + NAT16	KO + NAT16
	362579	47820	180867792	598756992		2257563	2456755	2419243	2019513		33625	41853	1557010	8228203		29899	32315	274500	1054476
	338261	74394	192297728	681407232		2557298	2079710	2452152	2318393		21835	45015	1672382	9207911		23529	43300	300101	1358793
	576609	84264	218265584	601951232		2770399	2584681	2504739	2351831		36462	51396	1917324	8615910		28894	27356	333829	979776
	366436	75207	247916960	621030848		2655032	2733515	3014922	2033390		45551	46865	2214898	8465424		36452	37634	350599	1021620
	460318	78453	226394368	629468224		3119878	2727135	2914588	2882660		49121	48801	1967487	9347860		22735	31072	357720	1173514

## Sheet: Sup.Fig.4
Underlying data of Supplementary Figure 4. Source of the data is https://www.proteinatlas.org/about/download
RNA consensus tissue gene data. Consensus transcript expression levels summarized per gene in 50 tissues based on transcriptomics data from HPA and GTEx. The consensus normalized expression ("nTPM") value is calculated as the maximum nTPM value for each gene in the two data sources. For tissues with multiple sub-tissues (brain regions, lymphoid tissues and intestine) the maximum of all sub-tissue…											RNA single cell type data. Transcript expression levels summarized per gene in 81 cell types from 31 datasets. Information about the external datasets and processing of the data can be found here (https://www.proteinatlas.org/about/assays+annotation#singlecell_rna).
Gene	Gene name	Tissue	nTPM								Gene	Gene name	Cell type	nTPM
ENSG00000167011	NAT16	adipose tissue	0								ENSG00000167011	NAT16	Adipocytes	0
ENSG00000167011	NAT16	adrenal gland	0.1								ENSG00000167011	NAT16	Alveolar cells type 1	0
ENSG00000167011	NAT16	amygdala	1.3								ENSG00000167011	NAT16	Alveolar cells type 2	0
ENSG00000167011	NAT16	appendix	0								ENSG00000167011	NAT16	Astrocytes	0
ENSG00000167011	NAT16	basal ganglia	4.6								ENSG00000167011	NAT16	B-cells	0
ENSG00000167011	NAT16	bone marrow	0.2								ENSG00000167011	NAT16	Basal keratinocytes	0
ENSG00000167011	NAT16	breast	0								ENSG00000167011	NAT16	Basal prostatic cells	0
ENSG00000167011	NAT16	cerebellum	0.2								ENSG00000167011	NAT16	Basal respiratory cells	0.1
ENSG00000167011	NAT16	cerebral cortex	2.8								ENSG00000167011	NAT16	Basal squamous epithelial cells	0
ENSG00000167011	NAT16	cervix	0								ENSG00000167011	NAT16	Bipolar cells	7
ENSG00000167011	NAT16	choroid plexus	0.1								ENSG00000167011	NAT16	Breast glandular cells	0
ENSG00000167011	NAT16	colon	0								ENSG00000167011	NAT16	Breast myoepithelial cells	0.1
ENSG00000167011	NAT16	duodenum	0								ENSG00000167011	NAT16	Cardiomyocytes	0
ENSG00000167011	NAT16	endometrium	0								ENSG00000167011	NAT16	Cholangiocytes	0
ENSG00000167011	NAT16	epididymis	0								ENSG00000167011	NAT16	Ciliated cells	0
ENSG00000167011	NAT16	esophagus	0								ENSG00000167011	NAT16	Club cells	0
ENSG00000167011	NAT16	fallopian tube	0								ENSG00000167011	NAT16	Collecting duct cells	0
ENSG00000167011	NAT16	gallbladder	0								ENSG00000167011	NAT16	Cone photoreceptor cells	0
ENSG00000167011	NAT16	heart muscle	0								ENSG00000167011	NAT16	Cytotrophoblasts	0
ENSG00000167011	NAT16	hippocampal formation	0.5								ENSG00000167011	NAT16	dendritic cells	0
ENSG00000167011	NAT16	hypothalamus	2.7								ENSG00000167011	NAT16	Distal enterocytes	0
ENSG00000167011	NAT16	kidney	0								ENSG00000167011	NAT16	Distal tubular cells	0
ENSG00000167011	NAT16	liver	0.1								ENSG00000167011	NAT16	Ductal cells	0.1
ENSG00000167011	NAT16	lung	0								ENSG00000167011	NAT16	Early spermatids	0
ENSG00000167011	NAT16	lymph node	0								ENSG00000167011	NAT16	Endometrial stromal cells	0.1
ENSG00000167011	NAT16	midbrain	0.4								ENSG00000167011	NAT16	Endothelial cells	0
ENSG00000167011	NAT16	ovary	0								ENSG00000167011	NAT16	Enteroendocrine cells	0
ENSG00000167011	NAT16	pancreas	2.2								ENSG00000167011	NAT16	Erythroid cells	0
ENSG00000167011	NAT16	parathyroid gland	0.2								ENSG00000167011	NAT16	Excitatory neurons	0.7
ENSG00000167011	NAT16	pituitary gland	3.5								ENSG00000167011	NAT16	Exocrine glandular cells	0.1
ENSG00000167011	NAT16	placenta	0								ENSG00000167011	NAT16	Extravillous trophoblasts	0
ENSG00000167011	NAT16	prostate	0								ENSG00000167011	NAT16	Fibroblasts	0
ENSG00000167011	NAT16	rectum	0								ENSG00000167011	NAT16	Gastric mucus-secreting cells	0
ENSG00000167011	NAT16	retina	6.7								ENSG00000167011	NAT16	Glandular and luminal cells	0.5
ENSG00000167011	NAT16	salivary gland	0								ENSG00000167011	NAT16	granulocytes	0.1
ENSG00000167011	NAT16	seminal vesicle	0								ENSG00000167011	NAT16	Granulosa cells	0
ENSG00000167011	NAT16	skeletal muscle	0								ENSG00000167011	NAT16	Hepatocytes	0
ENSG00000167011	NAT16	skin	0.1								ENSG00000167011	NAT16	Hofbauer cells	0
ENSG00000167011	NAT16	small intestine	0.1								ENSG00000167011	NAT16	Horizontal cells	83.1
ENSG00000167011	NAT16	smooth muscle	0								ENSG00000167011	NAT16	Inhibitory neurons	2.4
ENSG00000167011	NAT16	spinal cord	0.2								ENSG00000167011	NAT16	Intestinal goblet cells	0
ENSG00000167011	NAT16	spleen	0.1								ENSG00000167011	NAT16	Ionocytes	0.7
ENSG00000167011	NAT16	stomach	0.4								ENSG00000167011	NAT16	Kupffer cells	0
ENSG00000167011	NAT16	testis	0.1								ENSG00000167011	NAT16	Langerhans cells	0
ENSG00000167011	NAT16	thymus	0								ENSG00000167011	NAT16	Late spermatids	0
ENSG00000167011	NAT16	thyroid gland	1.7								ENSG00000167011	NAT16	Leydig cells	0
ENSG00000167011	NAT16	tongue	0								ENSG00000167011	NAT16	Lymphatic endothelial cells	0
ENSG00000167011	NAT16	tonsil	0								ENSG00000167011	NAT16	Macrophages	0
ENSG00000167011	NAT16	urinary bladder	0								ENSG00000167011	NAT16	Melanocytes	0
ENSG00000167011	NAT16	vagina	0								ENSG00000167011	NAT16	Mesothelial cells	0
											ENSG00000167011	NAT16	Microglial cells	0
											ENSG00000167011	NAT16	monocytes	0
											ENSG00000167011	NAT16	Mucus glandular cells	0
											ENSG00000167011	NAT16	Muller glia cells	1.4
											ENSG00000167011	NAT16	NK-cells	0
											ENSG00000167011	NAT16	Oligodendrocyte precursor cells	5.2
											ENSG00000167011	NAT16	Oligodendrocytes	0.3
											ENSG00000167011	NAT16	Oocytes	0
											ENSG00000167011	NAT16	Ovarian stromal cells	0
											ENSG00000167011	NAT16	Pancreatic endocrine cells	5.1
											ENSG00000167011	NAT16	Paneth cells	0
											ENSG00000167011	NAT16	Peritubular cells	0
											ENSG00000167011	NAT16	Plasma cells	0
											ENSG00000167011	NAT16	Prostatic glandular cells	0
											ENSG00000167011	NAT16	Proximal enterocytes	0
											ENSG00000167011	NAT16	Proximal tubular cells	0.1
											ENSG00000167011	NAT16	Rod photoreceptor cells	0.4
											ENSG00000167011	NAT16	Salivary duct cells	0
											ENSG00000167011	NAT16	Schwann cells	0
											ENSG00000167011	NAT16	Secretory cells	0
											ENSG00000167011	NAT16	Serous glandular cells	0
											ENSG00000167011	NAT16	Sertoli cells	0
											ENSG00000167011	NAT16	Skeletal myocytes	0
											ENSG00000167011	NAT16	Smooth muscle cells	0
											ENSG00000167011	NAT16	Spermatocytes	0.1
											ENSG00000167011	NAT16	Spermatogonia	0.1
											ENSG00000167011	NAT16	Squamous epithelial cells	0
											ENSG00000167011	NAT16	Suprabasal keratinocytes	0.1
											ENSG00000167011	NAT16	Syncytiotrophoblasts	0
											ENSG00000167011	NAT16	T-cells	0
											ENSG00000167011	NAT16	Undifferentiated cells	0.1

## Sheet: Fig3b Sup.Fig.5
Underlying data of Figure 3b and Supplementary Figure 5.
Figure 3b shows the mean and standard deviation of four kinetics experiments to determine the KM values for NAT16 WT and F63S mutant. The mean and Std.Dev. are also shown on Supplementary Figure 5c. The values of the kinetic constants from the four experiments are shown here.															The tabulated results of the statistical test of the differences in the KM values are shown here as produced by Graphpad Prism (Welch's t-test).				The v0 values underlying the plots in Supplementary Figure 5a and 5b with variable histidine and variable Ac-CoA, respectively, for both NAT16 WT and F63S mutant are listed below. The v0 unit is µM/s.										To determine the v0 values in ICEKAT, the underlying data consisting of the calculated CoA concentration (in µM) for each well as a function of time (in s) was uploaded. These data are listed below, time the variable substrate concentration horizontal on the top row. The CoA concentration was calculated from the 2-nitro-5-thiobenzoate absorbance at 412 nm using extinction coefficient 13800 M-1 cm…
Variable Ac-CoA
	WT 1	WT 2	WT 3	WT 4	Mean	St.Dev.		F63S 1	F63S 2	F63S 3	F63S 4	Mean	St.Dev.		Table Analyzed	His	Ac-CoA		[His] (µM)	WT 1	WT 2	WT 3	WT 4	F63S 1	F63S 2	F63S 3	F63S 4		Variable His, WT 1
Vmax	0.1613	0.15	0.1789	0.2227	0.178225	0.0276658		0.1526	0.1459	0.178	0.2277	0.17605	0.0321343						0	0.00314	0.00161	0.00169	0.00392	0.0017	0.00266	0.00158	0.00126		time	4500	1800	720	300	120	50	20	0	4500	1800	720	300	120	50	20	0	4500	1800	720	300
kcat	8.065	7.5	8.945	11.135	8.91125	1.38329		7.63	7.295	8.9	11.385	8.8025	1.60671		Column B	F63S	F63S		0	0.00295	0.00254	0.00491	0.00309	0.00192	0.00339	0.00432	0.000881		0	20.1664	18.3774	18.6976	17.7085	17.3294	18.6156	18.2599	18.2947	18.9695	19.2995	18.5607	17.8246	17.6798	17.2059	17.9371	17.5613	18.6401	18.1527	17.9652	18.2746
Km	6.128	7.171	9.639	11.51	8.612	2.10356		8.789	12.82	19.19	20.8	15.3998	4.84473		vs.	vs.	vs.		0	0.00167	0.00222	1.14e-05	0.00748	0.00241	0.00187	0.00418	0.00556		5	20.5813	18.7699	19.0256	17.902	17.5568	18.8273	18.3206	18.2905	19.5767	19.7516	19.0017	18.1767	17.8902	17.3869	18.0797	17.5157	19.0093	18.6386	18.5714	18.7061
															Column A	WT	WT		20	0.0321	0.0287	0.0392	0.0352	0.0167	0.0163	0.0127	0.0153		10	21.1669	19.3178	19.5689	18.4258	17.8183	19.0744	18.4851	18.3679	20.3254	20.3523	19.5083	18.6628	18.2998	17.6006	18.2177	17.5514	19.3459	19.1159	18.9229	18.8848
Variable histidine																			20	0.0328	0.026	0.0347	0.0246	0.00735	0.019	0.00731	0.00704		15	21.6711	19.7591	19.7734	18.4726	17.8531	19.2275	18.5302	18.3569	21.0717	20.8603	20.0407	19.1876	18.7124	17.902	18.3279	17.5652	19.6539	19.5579	19.2621	19.4124
	WT 1	WT 2	WT 3	WT 4	Mean	St.Dev.		F63S 1	F63S 2	F63S 3	F63S 4	Mean	St.Dev.		Unpaired t test with Welch's correction				20	0.0253	0.0363	0.0374	0.0387	0.0146	0.0125	0.00684	0.00443		20	22.64	20.6028	20.4977	19.0462	18.3698	19.528	18.7201	18.3796	21.9758	21.6123	20.9354	19.9235	19.1769	18.2025	18.5316	17.5983	19.9931	20.1335	19.702	19.9649
Vmax	0.1515	0.1392	0.1779	0.1996	0.16705	0.0234235		0.1104	0.1246	0.1971	0.1906	0.155675	0.0385722		P value	0.0228	0.0885		50	0.0689	0.0538	0.0768	0.0772	0.0291	0.0297	0.0279	0.0215		25	23.4448	21.1624	21.0367	19.558	18.8173	19.8828	18.9358	18.6503	22.9698	22.2573	21.5931	20.3978	19.5338	18.4503	18.6368	17.6556	20.5414	20.7588	20.031	20.3051
kcat	7.575	6.96	8.895	9.98	8.3525	1.17118		5.52	6.23	9.855	9.53	7.78375	1.92861		P value summary	*	ns		50	0.0561	0.0478	0.0655	0.0497	0.00487	0.0317	0.0251	0.0172		30	24.1571	21.64	21.3786	19.8782	18.9215	20.1212	19.0717	18.5765	23.8382	23.0724	22.3671	20.905	19.923	18.6625	18.7955	17.6274	21.2524	21.5713	20.6646	20.9835
Km	91.97	94.42	71.59	110.4	92.095	13.7927		231.3	251.1	371.2	473.7	331.825	97.8528		Significantly different (P < 0.05)?	Yes	No		50	0.0532	0.0395	0.0711	0.0702	0.023	0.015	0.0183	0.0169		35	24.954	22.4507	22.0788	20.4427	19.4215	20.5198	19.2665	18.4215	24.6852	23.8107	23.0582	21.3436	20.3451	18.822	18.9101	17.6412	21.7956	22.3221	21.2302	21.6036
															One- or two-tailed P value?	Two-tailed	Two-tailed		120	0.0681	0.0816	0.129	0.125	0.0513	0.0528	0.0665	0.0524		40	25.7838	23.0151	22.7339	21.0865	19.7559	20.9541	19.4675	18.5976	25.4374	24.495	23.6394	21.8007	20.8298	19.1274	19.0305	17.5752	22.6349	23.0083	21.8834	22.1455
															Welch-corrected t, df	t=4.202, df=3.119	t=2.226, df=4.092		120	0.0959	0.0866	0.104	0.0838	0.0437	0.039	0.0436	0.038		45	26.6954	23.7254	23.3909	21.5074	20.0422	21.2918	19.608	18.4711	26.1758	25.2547	24.3211	22.1616	21.0675	19.1702	19.122	17.6421	23.1633	23.6882	22.6995	22.916
																			120	0.0855	0.0731	0.111	0.108	0.0475	0.0329	0.0416	0.046		50	27.4375	24.2373	23.7843	21.9238	20.294	21.6817	19.7292	18.3465	26.9704	25.9561	24.9248	22.6228	21.6131	19.4822	19.2471	17.6307	23.7584	24.3171	23.432	23.49
															How big is the difference?				300	0.102	0.0976	0.164	0.164	0.0575	0.0718	0.116	0.102		55	28.1973	24.8874	24.4472	22.3835	20.6156	21.9937	19.9032	18.4387	27.802	26.6587	25.5434	23.1822	21.9909	19.8329	19.4221	17.6448	24.3529	24.8882	23.807	23.7111
															Mean of column A	92.1	8.612		300	0.122	0.112	0.132	0.108	0.0708	0.0689	0.0907	0.0681		60	28.9204	25.4816	25.0303	22.9767	21.0948	22.3193	20.0096	18.3692	28.5034	27.3637	26.1732	23.9171	22.6352	20.2508	19.5297	17.6487	25.2162	25.7117	24.6391	24.4225
															Mean of column B	331.8	15.4		300	0.113	0.0994	0.136	0.142	0.0304	0.0483	0.0788	0.0607		65	29.6207	25.9739	25.5847	23.4482	21.5259	22.7092	20.2385	18.4283	29.1291	27.9534	26.7638	24.4469	22.9944	20.4229	19.7103	17.6499	25.6064	26.1988	25.2937	24.9835
															Difference between means (B - A) ± SEM	239.7 ± 57.05	6.788 ± 3.049		720	0.113	0.114	0.186	0.217	0.0798	0.0795	0.149	0.142		70	30.2313	26.5504	26.0928	23.9919	21.8271	23.0929	20.3413	18.6506	29.5065	28.3601	27.2303	24.9588	23.226	20.6147	19.8132	17.7127	26.2992	26.8944	25.7872	25.3925
															95% confidence interval	62.02 to 417.4	-1.604 to 15.18		720	0.161	0.146	0.144	0.14	0.0988	0.109	0.116	0.0976		75	30.7771	27.0157	26.5601	24.4148	22.1182	23.4573	20.4606	18.409	30.0037	28.6866	27.5408	25.3056	23.5546	20.8069	19.9173	17.6439	26.8874	27.4901	26.5428	26.2055
															R squared (eta squared)	0.8499	0.5477		720	0.114	0.0985	0.156	0.169	0.0737	0.0761	0.111	0.0862		80	31.3605	27.4972	27.0055	24.8976	22.5871	23.9689	20.7036	18.4935	30.745	29.2711	27.969	25.4801	23.7877	20.9265	19.9333	17.6376	27.5877	28.0721	27.0336	26.5788
																			1800	0.12	0.102	0.19	0.217	0.0894	0.123	0.174	0.166		85	31.8786	28.2589	27.7354	25.4414	22.8558	24.1937	20.7782	18.4653	31.3952	29.8285	28.506	26.0676	24.2015	21.2881	20.1651	17.7016	27.8482	28.3632	27.3126	26.9521
															F test to compare variances				1800	0.158	0.141	0.152	0.149	0.107	0.121	0.138	0.123		90	32.6641	28.9721	28.5459	26.216	23.4406	24.6124	20.9871	18.4393	31.7982	30.1247	28.7169	26.0691	24.2252	21.2276	20.1292	17.616	28.5214	28.8301	27.7568	27.4321
															F, DFn, Dfd	50.33, 3, 3	5.304, 3, 3		1800	0.139	0.112	0.165	0.182	0.0849	0.103	0.137	0.147		95	33.0284	29.4161	28.8828	26.4829	23.5615	24.8397	20.9985	18.4558	32.4807	30.8102	29.3786	26.8249	24.8421	21.6601	20.3861	17.6505	29.0285	29.3406	28.2527	27.9658
															P value	0.0092	0.204		4500	0.172	0.131	0.183	0.191	0.122	0.0942	0.208	0.177		100	33.6777	30.0899	29.6201	27.1256	24.0771	25.232	21.2639	18.4665	33.0838	31.2526	29.6718	26.8741	24.9639	21.7085	20.3636	17.6511	29.5592	30.0034	29.0143	28.5274
															P value summary	**	ns		4500	0.191	0.179	0.168	0.198	0.123	0.137	0.177	0.162		105	34.3554	30.9916	30.4253	27.7822	24.5255	25.5859	21.4523	18.4687	33.7134	31.7438	30.1395	27.2154	25.2224	21.8319	20.4425	17.6953	30.3235	30.659	29.6912	28.9659
															Significantly different (P < 0.05)?	Yes	No		4500	0.116	0.15	0.176	0.216	0.0861	0.118	0.196	0.197		110	34.5392	31.3403	30.8809	28.2353	24.8832	25.8507	21.5026	18.4549	34.3223	32.2136	30.4484	27.4356	25.4438	21.9775	20.4527	17.6253	30.837	30.9437	29.8539	29.0438
																													115	35.0079	31.7551	31.2605	28.575	25.1803	26.0693	21.6492	18.5085	34.7371	32.6895	30.9067	27.8463	25.7567	22.1783	20.5655	17.655	31.16	31.4658	30.4286	29.5405
															Data analyzed
															Sample size, column A	4	4		[Ac-CoA] (µM)	WT 1	WT 2	WT 3	WT 4	F63S 1	F63S 2	F63S 3	F63S 4		Variable His, WT 2
															Sample size, column B	4	4		0	0.000446	0.00423	9.8e-05	0.000196	0.00282	0.0022	0.000644	0.00178		time	4500	1800	720	300	120	50	20	0	4500	1800	720	300	120	50	20	0	4500	1800	720	300
																			0	0.00122	0.000649	0.000216	0.000958	0.00339	0.00188	0.00464	0.0002		0	18.2329	17.2378	16.7195	18.4551	17.0902	17.4258	17.2444	17.475	18.573	17.0213	16.8247	16.7753	16.3094	17.1967	17.1119	16.5838	17.6002	17.3732	17.6256	17.9745
																			0	0.000289	0.00158	5.64e-05	0.00178	0.00317	0.0823	0.0033	0.000125		5	18.5882	17.5908	16.8768	18.6758	17.3161	17.595	17.2836	17.4478	19.0703	17.5204	17.2347	17.1975	16.6542	17.3792	17.1569	16.6212	17.7612	17.6239	18.0278	18.188
																			2	0.03	0.0278	0.0389	0.0394	0.0373	0.0272	0.0232	0.028		10	19.2057	18.0054	17.41	19.1875	17.6029	17.7256	17.3389	17.4561	19.8525	18.1999	17.7572	17.5856	17.0308	17.5995	17.3386	16.6145	18.1922	18.0844	18.3636	18.6276
																			2	0.033	0.0289	0.0265	0.02	0.0184	0.0172	0.0162	0.0169		15	19.7106	18.5216	17.6933	19.5317	17.8492	17.8942	17.4026	17.4192	20.9513	18.6674	18.4289	18.1057	17.3045	17.751	17.4794	16.5606	18.9227	18.401	18.6789	19.0484
																			2	0.0396	0.0375	0.0254	0.0285	0.0227	0.0239	0.0142	0.0206		20	20.5982	19.1247	18.3827	19.9985	18.1605	18.1393	17.5673	17.4295	21.7984	19.2715	19.0145	18.5939	17.6289	18.0341	17.6119	16.6329	19.647	19.1127	18.9477	19.5062
																			5	0.0651	0.0595	0.0626	0.0683	0.0591	0.0506	0.0533	0.0622		25	21.2097	19.4449	18.9537	20.4525	18.7543	18.5369	17.7849	17.4452	22.4195	20.1614	19.8417	19.1894	18.1584	18.2458	17.6846	16.6521	20.2319	19.3169	19.2208	20.1529
																			5	0.0708	0.0553	0.0522	0.0646	0.0455	0.0353	0.032	0.0421		30	21.6877	19.9219	19.6354	20.8703	19.0947	18.7615	17.8716	17.485	23.3134	20.7624	20.5157	19.8007	18.6014	18.5234	17.8081	16.6549	21.0544	19.6977	19.8165	20.6709
																			5	0.0614	0.0524	0.0371	0.0519	0.0471	0.0423	0.0304	0.0427		35	22.4873	20.3964	20.3076	21.5624	19.6521	19.1348	18.1116	17.5045	24.2097	21.3107	20.897	20.195	19.0097	18.6455	17.8929	16.6379	21.769	20.3887	20.5734	21.175
																			10	0.103	0.0911	0.0909	0.0953	0.0882	0.0666	0.0677	0.0821		40	23.0642	20.5576	20.7144	21.8579	19.9002	19.3683	18.1956	17.48	25.1861	22.27	21.6908	20.8881	19.4291	18.9626	17.9677	16.6571	22.6926	21.0666	21.0512	21.5408
																			10	0.0952	0.0671	0.093	0.0898	0.0818	0.0464	0.0615	0.0695		45	23.5978	21.2108	21.3905	22.4826	20.375	19.6868	18.3574	17.5196	25.9769	23.0596	22.3055	21.3699	19.8156	19.2898	18.1718	16.6714	23.3414	21.6542	21.8429	22.2349
																			10	0.0943	0.0742	0.0724	0.102	0.0618	0.0537	0.0523	0.0681		50	24.2126	21.8134	22.055	23.0465	20.8617	19.9707	18.5155	17.5403	26.8812	23.7973	22.8822	21.8584	20.2313	19.5201	18.3406	16.6736	24.2326	22.378	22.2598	22.5617
																			25	0.15	0.113	0.145	0.168	0.146	0.0995	0.1	0.13		55	25.0176	22.3874	22.6695	23.4499	21.2697	20.2012	18.6121	17.5397	27.743	24.5672	23.4768	22.3707	20.6283	19.7418	18.5032	16.6898	24.8885	22.6777	22.6829	22.9253
																			25	0.172	0.138	0.144	0.145	0.127	0.0979	0.0988	0.121		60	25.7991	23.0173	23.2973	24.0275	21.5916	20.4774	18.7789	17.5237	28.5784	24.9844	23.7956	22.7274	20.8802	19.9753	18.6339	16.6705	25.6506	23.4314	23.2935	23.4317
																			25	0.111	0.16	0.119	0.168	0.0864	0.107	0.0974	0.118		65	26.3248	23.5083	23.7177	24.4194	21.9306	20.7601	18.9286	17.553	29.5881	25.6153	24.5221	23.3819	21.3691	20.3062	18.8218	16.6666	26.7275	24.3294	24.1143	24.1634
																			50	0.188	0.126	0.189	0.204	0.154	0.142	0.132	0.164		70	26.8688	24.1776	24.3175	25.1181	22.501	21.1002	19.0799	17.5078	30.5706	26.2593	24.9441	23.6852	21.557	20.4449	18.9579	16.6719	27.3115	24.9451	24.356	24.3728
																			50	0.16	0.148	0.182	0.184	0.153	0.126	0.125	0.15		75	27.4546	24.8243	24.8438	25.5481	22.7592	21.267	19.1914	17.5568	31.3347	26.7648	25.3188	23.9686	21.8759	20.6718	19.0115	16.7121	27.8839	25.2093	24.6283	24.7285
																			50	0.136	0.15	0.136	0.2	0.116	0.0938	0.126	0.156		80	27.9364	25.4653	25.3253	26.0167	23.1532	21.5393	19.3767	17.5958	32.0528	27.126	25.6273	24.3575	22.1611	20.9021	19.1595	16.6663	28.5855	25.9151	25.326	25.2803
																			125	0.148	0.132	0.251	0.223	0.178	0.128	0.159	0.223		85	28.6584	26.1631	25.9225	26.5669	23.5095	21.8116	19.5483	17.5465	32.7451	27.3857	25.8065	24.5254	22.3835	21.0476	19.2824	16.6884	29	26.3092	25.6747	25.632
																			125	0.146	0.129	0.151	0.202	0.132	0.129	0.16	0.193		90	29.3828	26.8512	26.502	27.1716	23.9498	22.0848	19.679	17.5979	33.5409	27.847	26.2456	24.914	22.6754	21.2508	19.3591	16.6861	29.3464	26.6061	25.9665	25.809
																			125	0.13	0.146	0.136	0.203	0.12	0.116	0.161	0.181		95	29.896	27.3023	26.8851	27.5161	24.3041	22.3124	19.8186	17.5695	34.3883	28.629	26.939	25.5507	23.1576	21.5882	19.4799	16.6669	29.9455	27.179	26.5233	26.4317
																			250	0.155	0.123	0.17	0.19	0.156	0.152	0.163	0.243		100	30.2395	27.7329	27.2171	27.8341	24.5752	22.5823	19.9277	17.5574	35.1811	29.1913	27.4635	26.0418	23.532	21.8673	19.6234	16.7157	30.5815	27.8226	27.1966	26.996
																			250	0.156	0.145	0.146	0.194	0.131	0.141	0.161	0.195		105	30.7785	28.1095	27.6242	28.2606	24.8825	22.8125	20.1076	17.5648	35.974	29.569	27.992	26.6139	23.9304	22.0859	19.766	16.7068	30.7745	27.9206	27.5045	27.3554
																			250	0.131	0.137	0.118	0.203	0.121	0.133	0.161	0.191		110	31.6225	28.809	28.1997	28.8432	25.2342	23.0795	20.2164	17.6046	36.7123	29.6893	27.9703	26.6449	23.9707	22.1836	19.8561	16.6967	31.2629	28.4366	28.1183	27.92
																													115	32.2089	29.1883	28.4336	29.188	25.6268	23.4099	20.3925	17.625	37.4017	30.4139	28.7093	27.2249	24.4071	22.5064	20.0184	16.649	31.8251	28.7549	28.4779	28.2508
																													Variable His, WT 3
																													time	4500	1800	720	300	120	50	20	0	4500	1800	720	300	120	50	20	0	4500	1800	720	300
																													0	20.5946	19.8976	19.575	19.8823	19.7147	19.8061	19.8895	19.5454	20.0967	19.989	19.7454	19.8943	19.6312	19.6187	19.7307	19.4995	19.8579	19.83	19.594	19.5816
																													8	21.8428	21.3671	20.8954	20.8645	20.3915	20.1049	19.8299	19.5157	21.3339	20.7061	20.341	20.3773	19.9619	19.709	19.7307	19.4094	20.9813	20.655	20.3175	19.9465
																													16	23.1504	22.7485	22.2731	21.936	21.1271	20.4932	20.128	19.3971	22.4805	21.9311	21.4131	21.3132	20.4429	19.9798	19.8521	19.4094	22.5299	21.9077	21.463	20.737
																													24	24.5174	24.1886	23.6508	23.3052	22.2158	21.0608	20.2771	19.3971	23.7479	23.2159	22.4853	22.3396	21.1945	20.3409	20.0342	19.4394	23.7748	23.2521	22.729	21.6492
																													32	26.1519	25.7757	25.2007	24.7636	23.334	21.6882	20.5455	19.4268	25.2265	24.4409	23.8255	23.3962	22.0062	20.8825	20.3681	19.4094	25.0501	24.3215	23.8745	22.4702
																													40	27.5189	27.1865	26.8081	26.1625	24.4815	22.3454	20.7543	19.3674	26.5844	25.5465	24.7487	24.2113	22.6675	21.2135	20.5502	19.3192	26.4772	25.6048	25.1105	23.4432
																													48	28.9751	28.6266	28.3867	27.5019	25.5114	23.0325	21.1717	19.3674	27.8819	26.6819	25.8506	25.1472	23.4191	21.6649	20.7324	19.3192	27.8435	26.7048	26.1052	24.2641
																													56	30.4313	30.0962	29.8505	28.7817	26.6001	23.6897	21.5594	19.4268	29.27	27.9069	26.9823	26.2943	24.2909	22.1463	20.9449	19.3192	29.301	27.9881	27.2206	25.1763
																													64	31.8875	31.6833	31.2569	30.1211	27.63	24.3768	21.9172	19.4268	30.9296	29.102	28.1736	27.4415	25.253	22.718	21.2484	19.3493	30.9103	29.4853	28.6374	26.3318
																													72	33.1653	33.0059	32.4911	31.3414	28.601	25.034	22.2154	19.6937	32.0461	30.2673	29.3053	28.4981	26.1248	23.2596	21.552	19.2892	32.4588	31.3797	30.0843	27.6392
																													80	34.5918	34.4166	33.8975	32.6511	29.7486	25.7211	22.5732	19.3674	33.3134	31.3728	30.3179	29.4641	27.0267	23.8614	21.8555	19.3493	33.8555	32.5407	31.5916	29.0075
																													88	36.0777	35.8862	35.2466	33.9607	30.8079	26.8264	22.9311	19.4268	34.7317	32.6278	31.5092	30.5509	27.8384	24.373	22.1287	19.3493	35.2523	33.9463	32.9481	30.315
																													96	37.415	37.2381	36.5669	35.2108	31.8672	27.1849	23.2889	19.3674	36.0292	34.0022	32.8791	31.8189	28.8605	25.0049	22.5233	19.3192	36.5883	35.3518	34.184	31.592
																													104	38.782	38.6195	37.8872	36.3715	32.8382	27.7824	23.5871	19.4268	37.3871	35.3169	34.13	33.0264	29.9127	25.7571	22.8876	19.2591	37.7725	36.6962	35.3898	32.7475
																													112	39.9708	39.9127	39.064	37.5026	33.7504	28.4695	23.9151	19.3971	38.6846	36.751	35.4404	34.2038	30.7244	26.2987	23.1001	19.3192	38.8959	37.8878	36.5051	33.8117
																													120	41.1298	41.0883	40.126	38.3955	34.5449	29.0072	24.2729	19.3674	39.8615	37.9761	36.6614	35.2	31.5361	26.8403	23.434	19.3192	40.0194	39.2628	37.7109	34.8455
																													128	42.1996	42.2052	41.188	39.3777	35.2805	29.5748	24.5413	19.3674	40.9478	39.0816	37.7038	36.1962	32.3478	27.382	23.7071	19.2892	41.0214	40.485	38.8866	35.8793
																													136	43.2398	43.2633	42.1925	40.1516	35.9278	30.0826	24.8991	19.4564	41.9737	40.3664	38.8653	37.2528	33.1295	27.9236	23.9803	19.3493	41.993	41.6155	40.0019	36.9739
																													144	44.0719	44.1156	42.9388	40.8361	36.3986	30.471	25.0781	19.3378	42.9393	41.442	39.9672	38.6415	33.9713	28.4351	24.3142	19.3493	42.9039	42.7155	41.1173	38.099
																													152	44.9634	45.0267	43.7712	41.61	37.046	30.949	25.4359	19.4268	43.7842	42.5475	41.0691	39.1849	34.6627	28.8564	24.5571	19.2892	43.7237	43.6015	41.9915	39.1024
																													160	45.7658	45.8497	44.5461	42.3243	37.6051	31.3373	25.7341	19.3971	44.6291	43.6531	42.0519	40.1509	35.4744	29.398	24.8303	19.2291	44.5436	44.4876	42.8958	40.0449
																													168	46.4493	46.5844	45.235	42.9791	38.1641	31.7257	25.9726	19.4268	45.3835	44.6689	43.0645	41.0868	36.226	29.9396	25.1338	19.2291	45.2723	45.2821	43.6193	40.7747
																													176	47.1923	47.2604	45.8664	43.5149	38.6349	32.0842	26.1814	19.3378	46.1681	45.5056	44.0473	41.8717	36.9475	30.4812	25.4677	19.2591	46.0314	46.0459	44.3427	41.6261
																													184	47.8758	47.9952	46.5266	44.1697	39.194	32.4426	26.3901	19.4268	46.8018	46.3123	45.1493	42.5358	37.5187	31.2937	25.6499	19.169	46.7297	46.7487	45.0361	42.2342
																													Variable His, WT 4
																													time	4500	1800	720	300	120	50	20	0	4500	1800	720	300	120	50	20	0	4500	1800	720	300
																													0	20.0483	19.5721	19.6873	19.6359	19.6132	19.2613	19.3985	19.0158	19.7339	19.3576	19.3651	18.9778	19.0455	19.1286	19.3638	19.0035	20.072	20.0294	19.5869	20.0169
																													8	22.8955	21.1367	21.0357	20.4454	20.1481	19.558	19.5804	19.3724	20.9427	20.1568	19.8099	19.3598	19.3413	19.248	19.3341	19.0035	21.7803	21.2112	20.4167	20.2273
																													16	23.1303	22.9669	22.7437	21.3447	20.8019	19.9142	19.7622	19.0456	22.3329	21.1335	20.5513	19.8298	19.6666	19.427	19.2748	19.0035	23.8546	22.6657	21.7501	20.9787
																													24	24.6861	24.443	24.4817	22.9935	21.9608	20.4187	19.9744	19.0456	23.9648	22.3767	21.6782	20.7111	20.1989	19.815	19.5121	18.9737	25.2883	24.1505	23.2021	22.1208
																													32	26.8876	26.1551	26.3096	24.1327	22.7929	20.9232	20.1866	19.0753	25.6269	23.5902	22.8051	21.7687	20.9383	20.2924	19.9865	18.9737	26.7525	25.3322	24.5948	22.7821
																													40	27.6507	27.8378	27.8978	25.5117	23.8925	21.5762	20.4897	19.0456	27.1077	24.863	24.0803	22.7382	21.7072	20.6804	20.2238	18.9141	28.3083	26.4534	25.869	23.9542
																													48	28.8542	29.2843	29.5159	26.8608	24.8137	22.2291	20.8534	19.0456	28.8	25.9581	25.4741	23.6195	22.3874	21.1877	20.3424	18.9141	29.8335	27.6352	26.9654	24.9761
																													56	30.6741	30.8194	31.0741	28.5995	25.9132	22.9117	21.1565	19.0753	30.2808	27.1125	26.1858	24.5596	23.0676	21.4563	20.4906	18.8545	31.7248	29.1806	28.1803	26.1783
																													64	31.8482	32.4135	32.6623	29.6488	26.983	23.5646	21.4293	19.0456	31.7616	28.3556	27.3721	25.3528	23.7478	21.8442	20.6389	18.8843	33.6466	30.7259	29.7212	27.5609
																													72	33.1985	34.0371	34.2205	31.0278	28.5283	24.2175	21.7627	19.0753	33.3633	29.214	28.1431	26.0578	24.3688	22.2918	20.7575	18.8843	35.4463	32.4228	31.4399	27.9816
																													80	34.7542	35.5131	35.6888	32.2869	29.0632	24.9001	22.0355	19.0158	34.8441	30.3388	29.1217	26.9098	25.0194	22.7693	20.9651	18.9141	37.3376	34.15	32.7437	29.244
																													88	36.2512	36.9596	37.0672	33.6359	30.1033	25.5531	22.3083	19.0158	36.5063	31.4339	30.219	27.8498	25.7588	23.1871	21.232	18.9141	39.0154	35.8166	34.2549	30.7468
																													96	37.5721	38.3766	38.5055	34.955	31.1434	26.2357	22.6114	19.0753	37.9568	32.6771	31.4349	28.7606	26.5277	23.6646	21.5285	18.8843	40.6016	37.362	35.3217	32.6402
																													104	39.1279	39.7641	39.7042	36.2441	32.1538	26.8886	22.8842	19.0753	39.4074	33.8018	32.5618	29.5537	27.1783	24.0525	21.8547	18.8545	42.1573	38.6953	36.5663	33.2714
																													112	40.39	41.0335	40.7829	37.4132	33.1047	27.4822	23.1873	19.0753	40.7371	34.9858	33.7777	30.4644	27.9472	24.6195	22.1809	18.8545	43.5911	40.1195	37.8997	34.7742
																													120	41.7109	42.2143	41.7718	38.4325	33.9368	28.0461	23.4601	19.0753	42.1272	36.2585	35.2901	31.4633	28.864	25.1865	22.5367	18.8843	44.7807	41.4225	39.2332	36.277
																													128	42.9731	43.2475	42.7007	39.3618	34.7094	28.5803	23.6722	19.0753	43.4569	37.7089	36.3577	32.609	29.7808	25.8132	22.8333	18.8545	45.9399	42.7254	40.5074	37.2988
																													136	44.206	44.2217	43.5997	40.2312	35.4226	29.0848	24.2784	19.0753	44.7262	39.1888	37.6625	33.8135	30.7863	26.4398	23.1002	18.8247	47.0381	43.9678	41.6926	38.3508
																													144	45.3214	45.1368	44.3788	40.9507	36.017	29.53	24.0966	19.0456	45.8141	40.6391	39.0563	35.1355	31.7623	27.0964	23.3967	18.8545	47.9837	44.9981	42.7594	39.3426
																													152	46.4074	46.0224	45.2178	41.7301	36.641	29.9752	24.3391	19.0753	46.8416	41.8823	40.2722	36.3399	32.5608	27.6335	23.6636	18.8545	48.8988	46.1192	43.7076	40.2443
																													160	47.2587	46.79	45.877	42.3897	37.2057	30.3313	24.43	19.0456	47.8389	43.0366	41.3695	37.4269	33.3593	28.1707	23.9008	18.8247	49.7225	46.9071	44.567	41.2061
																													168	48.3154	47.7936	46.5662	43.1091	37.7109	30.7171	24.6119	19.0456	48.6549	44.2502	42.4964	38.4551	34.0986	28.8869	24.1677	18.8247	50.5156	47.7858	45.3967	42.1979
																													176	48.9905	48.2365	47.1955	43.6488	38.2458	31.1029	24.824	19.0456	49.501	45.2566	43.5343	39.3658	34.8379	29.1256	24.3753	18.8247	51.2477	48.5131	46.1375	43.0695
																													184	49.7244	48.9154	47.8548	44.1884	38.7509	31.4294	24.915	19.0456	50.1961	46.3813	44.5723	40.3353	35.6069	29.6628	24.6421	18.8247	51.8883	49.21	46.7301	43.8509
[truncated: 108 more columns]

## Sheet: Sup.Table5
Underlying data of supplementary table 5.
		Absorbance values from the plate reader that have been modified to correspond to 1 cm pathlength.							CoA concentrations calculated for the undiluted reactions in µM. Extinction coefficient was 0.0137 µM-1cm-1, end volume was 170 µl and reaction volume was 50 µl.							Mean of samples from which the mean of controls has been subtracted. Listed on supplementary table 5.	Standard deviation of the samples. Listed on supplementary table 5.
Substrate		Samples				Controls			Samples				Controls
Propionyl-CoA		2.01409	2.05077	2.15234	2.34106	0.831776	0.835974		499.847	508.95	534.157	580.993	206.426	207.468		324.04	31.4879
Butyryl-CoA		2.08498	2.05264	2.04789	2.0659	0.795717	0.787985		517.441	509.415	508.235	512.704	197.477	195.558		315.431	3.56868
Palmitoyl-CoA		1.38316	1.37324	1.39188	1.34974	0.789701	0.801539		343.266	340.803	345.429	334.972	195.984	198.922		143.664	3.90755
Oleoyl-CoA		1.06232	1.05055	1.07304	1.06421	0.780649	0.768375		263.641	260.722	266.301	264.111	193.738	190.692		71.4788	1.9879
Arachidonoyl-CoA		1.03991	1.03994	1.04123	1.05328	0.796568	0.807265		258.079	258.087	258.408	261.399	197.688	200.343		59.9774	1.39515
Malonyl-CoA		0.945383	0.94711	0.935272	0.943572	0.892573	0.893028		234.62	235.049	232.111	234.171	221.515	221.627		12.417	1.12716
Succinyl-CoA		1.76355	1.78328	1.83166	1.8439	1.77312	1.74945		437.669	442.567	454.572	457.611	440.043	434.171		10.9973	8.24282
Glutaryl-CoA		1.00039	0.985548	0.995891	0.981032	0.839832	0.853953		248.271	244.589	247.155	243.468	208.426	211.93		35.693	1.92547

## Sheet: Sup.Table6
Underlying data of Supplementary Table 6.
		Absorbance values from the plate reader that have been modified to correspond to 1 cm pathlength.							CoA concentrations calculated for the undiluted reactions in µM. Extinction coefficient was 0.0137 µM-1cm-1, end volume was 170 µl and reaction volume was 50 µl.							Mean of samples from which the mean of controls has been subtracted. Listed on supplementary table 6.	Standard deviation of the samples. Listed on supplementary table 6.
Substrate		Samples				Controls			Samples				Controls
Peptides
GGQISKGFGKLY		0.837436	0.836121	0.832371	0.828464	0.830812	0.835178		207.831	207.504	206.574	205.604	206.187	207.27		0.149714	0.868205
GHALCVCSRGTV		2.50902	2.44985	2.52379	2.47962	2.40015	2.45447		622.676	607.993	626.342	615.38	595.659	609.139		15.699	7.04334
GHALSVSSRGTV		0.813283	0.803976	0.811995	0.815491	0.81454	0.8134		201.837	199.527	201.517	202.385	202.149	201.866		-0.690927	1.07864
VPKPEKKTARDA		0.773777	0.778285	0.778536	0.785917	0.7751	0.775166		192.032	193.151	193.213	195.045	192.361	192.377		0.991675	1.0802
RKEKDKKGCHCV		1.90915	1.90857	1.88207	1.89515	1.90419	1.90385		473.804	473.658	467.083	470.328	472.573	472.488		-1.31177	2.76277
EEALPKKTGGPQ		0.773203	0.779055	0.783212	0.794073	0.783207	0.786491		191.89	193.342	194.374	197.069	194.373	195.187		-0.611377	1.89282
NGKVLKKRRLSL		0.791827	0.778362	0.773344	0.781456	0.771297	0.785655		196.512	193.17	191.925	193.938	191.417	194.98		0.687728	1.67749
VPAGATSVDRLV		0.779421	0.77344	0.775813	0.777326	0.776459	0.787806		193.433	191.949	192.537	192.913	192.698	195.514		-1.39796	0.541614
Amino acids
Alanine		0.820566	0.815872	0.809781	0.813959	0.811671	0.816112		203.644	202.479	200.967	202.004	201.437	202.539		0.286103	0.961611
Arginine		0.807284	0.804444	0.806563	0.807348	0.795269	0.801863		200.348	199.643	200.169	200.364	197.366	199.003		1.94659	0.291897
Glycine		0.800142	0.800067	0.799061	0.803296	0.802325	0.811259		198.575	198.557	198.307	199.358	199.117	201.334		-1.52646	0.394833
Histidine		1.76761	1.81155	1.82109	1.73024	0.80689	0.815538		438.678	449.582	451.95	429.402	200.25	202.396		241.08	9.02196
Lysine		0.80494	0.801669	0.798158	0.798963	0.799157	0.805726		199.766	198.954	198.083	198.283	198.331	199.961		-0.374455	0.658658
Phenylalanine		0.804599	0.812315	0.809137	0.807629	0.80525	0.804029		199.681	201.596	200.808	200.434	199.843	199.54		0.938222	0.689928
Tryptophan		0.821915	0.818049	0.811396	0.812659	0.804635	0.832337		203.979	203.019	201.368	201.682	199.69	206.565		-0.615781	1.04957
Tyrosine		0.814627	0.823405	0.826107	0.815016	0.799931	0.843991		202.17	204.349	205.019	202.267	198.523	209.458		-0.539053	1.25578
Other
Dopamine		0.834836	0.839747	0.849194	0.842606	0.838356	0.873932		207.186	208.404	210.749	209.114	208.059	216.888		-3.61047	1.28876
Ethanolamine		0.818215	0.816149	0.801484	0.805615	0.817164	0.806414		203.061	202.548	198.908	199.934	202.8	200.132		-0.353239	1.7395

## Sheet: Sup.Table7
Underlying data from Supplementary Table 7.
This table contains the output of the RT-PCR machine used to run the DSF assay. The data are for three parallels and one control with protein buffer instead of protein at each condition. These data were uploaded to DSFWorld server to determine the Tm values.
Temperature	A5_water_Empty_NAT16	A6_water_Empty_NAT16	A7_water_Empty_NAT16	A8_water_Empty_Buffer	A9_CoA_10 uM_NAT16	A10_CoA_10 uM_NAT16	A11_CoA_10 uM_NAT16	A12_CoA_10 uM_Buffer	B5_CoA_100 uM_NAT16	B6_CoA_100 uM_NAT16	B7_CoA_100 uM_NAT16	B8_CoA_100 uM_Buffer	B9_Ac-CoA_10 uM_NAT16	B10_Ac-CoA_10 uM_NAT16	B11_Ac-CoA_10 uM_NAT16	B12_Ac-CoA_10 uM_Buffer	C5_Ac-CoA_100 uM_NAT16	C6_Ac-CoA_100 uM_NAT16	C7_Ac-CoA_100 uM_NAT16	C8_Ac-CoA_100 uM_Buffer	C9_Pro-CoA_10 uM_NAT16	C10_Pro-CoA_10 uM_NAT16	C11_Pro-CoA_10 uM_NAT16	C12_Pro-CoA_10 uM_Buffer	D5_Pro-CoA_100 uM_NAT16	D6_Pro-CoA_100 uM_NAT16	D7_Pro-CoA_100 uM_NAT16	D8_Pro-CoA_100 uM_Buffer	D9_But-CoA_10 uM_NAT16	D10_But-CoA_10 uM_NAT16	D11_But-CoA_10 uM_NAT16	D12_But-CoA_10 uM_Buffer	E5_But-CoA_100 uM_NAT16	E6_But-CoA_100 uM_NAT16	E7_But-CoA_100 uM_NAT16	E8_But-CoA_100 uM_Buffer	E9_Myr-CoA_10 uM_NAT16	E10_Myr-CoA_10 uM_NAT16	E11_Myr-CoA_10 uM_NAT16	E12_Myr-CoA_10 uM_Buffer	F5_Myr-CoA_100 uM_NAT16	F6_Myr-CoA_100 uM_NAT16	F7_Myr-CoA_100 uM_NAT16	F8_Myr-CoA_100 uM_Buffer	F9_Pal-CoA_10 uM_NAT16	F10_Pal-CoA_10 uM_NAT16	F11_Pal-CoA_10 uM_NAT16	F12_Pal-CoA_10 uM_Buffer	G5_Pal-CoA_100 uM_NAT16
10	9328.59	9794.25	11014.3	65520.3	9614.31	10049.2	9820.24	4658.03	9215.22	11743	10599.1	44373.9	9833.95	10118.3	8217.38	5073.82	8604.71	11851.2	8974.89	31789.6	9683.75	11617.8	9662.72	24472.9	8534.1	11417.6	8647.3	22098.5	10091.3	11439.5	8894.36	41796.7	8865.68	11719.5	8666.38	15597.8	13775.8	15464.4	13627.2	52423.9	53152.3	65619.8	58608.4	44613.3	14819.1	14827	14351.6	43339.1	66594.2
11	9286.88	9733.42	10919.3	65519.5	9535.02	9962.05	9737.21	4644.35	9153.9	11638.8	10526.5	43689.1	9743.69	10055.1	8172.15	5050.82	8537.53	11749.6	8925.43	31349.1	9602.31	11501	9577.75	24177.1	8457.39	11316.6	8579.66	21820	9997.06	11320.6	8827.93	41170.7	8788.41	11609.4	8625.76	15403.3	13624.4	15277.8	13482.2	51716	52592.8	65495	57938.5	43846.7	14659.3	14696.5	14196.1	42924.2	66403
12	9245.16	9672.59	10824.3	65518.7	9455.73	9874.88	9654.18	4630.68	9092.59	11534.5	10453.8	43004.4	9653.42	9992.02	8126.92	5027.81	8470.35	11648	8875.97	30908.6	9520.88	11384.2	9492.79	23881.3	8380.68	11215.7	8512.03	21541.4	9902.83	11201.6	8761.5	40544.7	8711.13	11499.2	8585.14	15208.8	13473	15091.2	13337.2	51008.1	52033.3	65370.2	57268.6	43080.1	14499.4	14566	14040.6	42509.2	66211.7
13	9203.45	9611.75	10729.3	65517.9	9376.44	9787.7	9571.15	4617.01	9031.27	11430.3	10381.1	42319.7	9563.16	9928.91	8081.69	5004.8	8403.17	11546.4	8826.52	30468.1	9439.44	11267.4	9407.82	23585.5	8303.97	11114.8	8444.39	21262.9	9808.6	11082.7	8695.07	39918.6	8633.86	11389.1	8544.52	15014.3	13321.7	14904.5	13192.2	50300.2	51473.8	65245.4	56598.7	42313.6	14339.5	14435.5	13885.1	42094.3	66020.5
14	9161.73	9550.92	10634.4	65517.1	9297.15	9700.53	9488.12	4603.34	8969.95	11326.1	10308.5	41635	9472.9	9865.8	8036.46	4981.8	8335.99	11444.7	8777.06	30027.6	9358.01	11150.6	9322.86	23289.7	8227.26	11013.9	8376.76	20984.4	9714.38	10963.7	8628.64	39292.6	8556.58	11278.9	8503.9	14819.7	13170.3	14717.9	13047.2	49592.3	50914.3	65120.6	55928.8	41547	14179.7	14305	13729.6	41679.3	65829.3
15	9120.01	9490.09	10539.4	65516.3	9217.86	9613.35	9405.09	4589.66	8908.63	11221.8	10235.8	40950.3	9382.64	9802.68	7991.23	4958.79	8268.8	11343.1	8727.6	29587.1	9276.57	11033.8	9237.89	22993.8	8150.54	10913	8309.12	20705.9	9620.15	10844.8	8562.21	38666.6	8479.3	11168.8	8463.29	14625.2	13018.9	14531.3	12902.2	48884.4	50354.8	64995.8	55258.9	40780.4	14019.8	14174.5	13574.2	41264.3	65638.1
16	9078.3	9429.25	10444.4	65515.5	9138.57	9526.18	9322.06	4575.99	8847.31	11117.6	10163.1	40265.6	9292.38	9739.57	7946	4935.78	8201.62	11241.5	8678.15	29146.5	9195.13	10917	9152.93	22698	8073.83	10812.1	8241.49	20427.4	9525.92	10725.8	8495.78	38040.5	8402.03	11058.6	8422.67	14430.7	12867.5	14344.6	12757.2	48176.5	49795.2	64871	54589.1	40013.8	13859.9	14044	13418.7	40849.4	65446.9
17	9038.62	9370	10354.9	65514.5	9061.92	9441.94	9241.21	4560.02	8782.57	11018.1	10082.2	39580.9	9205.55	9676.1	7902.59	4912.14	8135.26	11140.3	8626.32	28692.8	9115.72	10802.4	9069.22	22391.6	7997.02	10710.4	8172.17	20142.7	9432.26	10607.2	8428.67	37403	8324.03	10949.2	8381.51	14235.3	12715.8	14157	12611.2	47459	49268.9	64735.7	53959	39245.2	13702.5	13914	13263.3	40402	65220.9
18	9001.54	9312.99	10270.6	65513.4	8987.92	9360.75	9163.32	4542.05	8714.1	10922.3	9997.64	38897.1	9121.27	9611.64	7860.74	4888.63	8070.2	11040.2	8572.9	28232.9	9039.32	10690.7	8986	22075.3	7920.77	10608.1	8100.74	19852.1	9340.7	10490.5	8361.95	36757.4	8245.98	10840.5	8338.9	14038.7	12564.8	13970.1	12466.1	46733.3	48785	64592.4	53380.2	38477.8	13547	13784.5	13108.4	39923	64978
19	8967.03	9258.33	10191.5	65511.9	8917.44	9282.01	9088.85	4522.44	8644.39	10830.5	9913.07	38223.2	9040.02	9547.21	7820.72	4865.62	8006.96	10943.7	8519.12	27767.7	8966.36	10582.8	8903.9	21753.6	7845.81	10505.9	8029.35	19556	9251.36	10378.6	8296.06	36103.7	8167.63	10732.3	8294.52	13839.4	12416	13784.5	12322.1	45993.3	48351.6	64435.1	52857.4	37712.6	13397.8	13659.2	12956.8	39416.1	64739.7
20	8936.11	9205.43	10118	65510.2	8850.33	9205.85	9017.65	4501.36	8575.65	10743.7	9831.77	37550.7	8961.98	9483.46	7782	4842.65	7945.96	10850	8465.88	27298.4	8898.07	10480.9	8824.24	21433.4	7772.5	10405.4	7960.29	19257.3	9166.14	10272.4	8232.36	35438.9	8089.38	10625.4	8249.42	13639.7	12270.7	13601.4	12179.9	45231.8	47964.7	64263.1	52394.1	36940.1	13254.7	13538.1	12808.7	38883.3	64531.2
21	8909.95	9157.53	10051	65508.2	8787.48	9132.21	8951.85	4479.71	8509.1	10660.5	9756.54	36882	8887.95	9420.44	7744.72	4819.92	7886.41	10758.7	8413.69	26828.2	8834.88	10384.9	8747.58	21114.8	7700.66	10305.5	7894.06	18955.1	9085.21	10173.4	8171.79	34767.3	8012.58	10520	8204.26	13438.8	12129.9	13422.9	12041.4	44443.9	47613.7	64060.1	51967.3	36149.4	13116.6	13419.6	12662.9	38318.3	64359.9
22	8889.1	9115.71	9992.27	65505.8	8730.53	9063	8891.83	4457.78	8446.22	10583.3	9689.4	36216.6	8818.02	9361.03	7709.49	4797.83	7829.3	10671.1	8363.37	26360.8	8777.72	10296.4	8675.19	20800.3	7631	10208.6	7830.36	18649.2	9009.97	10084.1	8115.78	34105.8	7938.75	10417.9	8159.34	13237.3	11996.4	13248.8	11907.3	43631.8	47297.1	63816.2	51578.9	35347.1	12986.8	13307.8	12522	37732.3	64233.1
23	8874.85	9082.11	9943.67	65503	8680.33	8999.28	8839.42	4435.7	8389.75	10513.5	9631.3	35558.7	8753.4	9308.59	7677.94	4775.34	7775.03	10588	8315.64	25894.8	8727.59	10217.1	8610.29	20488.5	7563.74	10114.5	7771.25	18341.2	8940.91	10005.1	8065.68	33451.4	7866.91	10318.1	8115.45	13035.4	11870.1	13078.5	11778.9	42803.3	47002.7	63523.3	51220.5	34531.5	12867.9	13204.5	12387.7	37126.1	64148.3
24	8869.76	9060.4	9908.92	65499.7	8639.47	8944.18	8797.36	4413.83	8342.03	10454.1	9587.28	34904.2	8696.58	9267.96	7652.93	4753.15	7724.63	10511.9	8272.54	25438.4	8687.88	10150.9	8555.66	20179.2	7499.43	10025.1	7717.33	18035	8881.37	9938.85	8024.17	32815.2	7799.08	10222.5	8074.21	12835.9	11754.1	12914.8	11658.3	41978.7	46727	63180.1	50885.7	33707.4	12760.5	13112.5	12261.6	36508.4	64099.4
25	8878.13	9055.18	9891.97	65495.6	8610.76	8900.95	8768.94	4392.26	8303.51	10406.4	9559.44	34253.9	8648.97	9242.46	7636.15	4731.04	7679.26	10444.5	8234.48	24989.4	8659.69	10099	8513.44	19865.7	7437.44	9938.92	7668.97	17726.3	8831.55	9886.49	7992.11	32188.8	7734.84	10129.7	8035.6	12636.6	11648.4	12756.8	11545.9	41157.5	46457.5	62778.8	50553.1	32889.8	12667.4	13035.3	12145.7	35882	64066.9
26	8905.93	9071.98	9898.39	65490.2	8598.28	8873.62	8756.6	4370.25	8278.8	10375.9	9553.42	33604	8613.02	9238.41	7631.44	4707.9	7640.36	10388.1	8203.43	24543	8646.69	10065.3	8485.69	19545.5	7378	9860.11	7627.6	17416	8795.61	9851.65	7972.75	31569.4	7674.19	10040.3	7999.85	12438.5	11554.6	12604.4	11443.6	40340.3	46192.3	62323	50223.8	32085.6	12591.3	12977.2	12042.9	35255.2	64023.3
27	8961.84	9120.84	9934.96	65478.5	8606.28	8866.27	8765.77	4346.6	8271.24	10369.2	9573.58	32948.5	8593.34	9260.6	7642.98	4681.93	7610.18	10347.9	8182.65	24098	8655.14	10054.9	8477.32	19218	7322.34	9788.95	7595.61	17106.7	8779.25	9839.48	7971.91	30950.3	7618.44	9956.01	7969.8	12240	11477.9	12462.4	11357	39533	45920.6	61819.8	49882.3	31291.9	12536.4	12942.6	11957.4	34623.8	63947.1
28	9061.81	9219.97	10014.6	65435.3	8645.4	8889.12	8804.51	4321.32	8289.19	10396.5	9630.46	32284.3	8596.97	9318.57	7678.59	4653.18	7593.93	10332.1	8177.69	23652.6	8694.65	10075.4	8494.75	18883.8	7271.96	9729.3	7576.27	16798	8790.8	9857.75	7997.95	30327.7	7570.64	9880.58	7948.95	12041.9	11425.7	12334.8	11291.1	38726.7	45640.1	61272	49520.7	30513.1	12507.8	12940.5	11893.9	33985.1	63810.2
29	9229.25	9396.67	10156.3	65298.3	8729.67	8956.95	8886.2	4293.75	8345.86	10476.2	9738.31	31610.8	8634.66	9423.02	7750.5	4620.45	7598	10352.2	8196.57	23200	8779.83	10135.1	8548.05	18541.5	7229.87	9687.54	7575.33	16487.7	8842.77	9915.52	8063.17	29693.1	7533.63	9817.45	7941.44	11843.7	11406	12224.7	11253.1	37906.5	45343.5	60682	49137.4	29745.8	12517.1	12981.8	11860.1	33337	63593.2
30	9497.43	9694.73	10391.3	65012.2	8883.1	9092.58	9031.87	4264.67	8466.79	10637.5	9924.01	30931.8	8724.26	9591.31	7878.28	4584.3	7633.47	10427.5	8252.67	22743	8934.78	10248.5	8654.06	18194.3	7201.75	9674.02	7600.6	16178.9	8956.47	10028.8	8187.57	29057.9	7514.79	9773.97	7956.34	11645.4	11434.7	12139.7	11255.1	37079.2	45028.9	60055.6	48742.8	28983.5	12577	13082.5	11866.7	32679.3	63281.8
31	9913.06	10172.5	10763.3	64527.9	9139.82	9329.59	9272.95	4235.25	8685.8	10922.5	10224.9	30257.2	8892.14	9847.25	8090.82	4547.05	7719.23	10589.5	8366.85	22288.6	9193.8	10437.6	8839.17	17851.4	7197.87	9702.8	7666.62	15875.8	9161.16	10219.3	8400.02	28430.1	7526.96	9763.55	8007.51	11450.9	11533.3	12091.3	11316.1	36256.8	44713.6	59416.3	48355	28236.8	12710.7	13266.6	11931.3	32017.1	62899.1
32	10552	10915.9	11337.1	63792.6	9553.52	9719.03	9658.53	4207.8	9061.51	11395.8	10704.4	29597.5	9176.28	10231	8435.98	4511.15	7886.07	10881.3	8573.48	21841	9611.88	10734.7	9143.36	17512.1	7233.99	9801.4	7797.41	15580.9	9503.71	10519.8	8745.56	27804.3	7588.75	9803.67	8115.68	11263.2	11729.2	12091	11460.2	35432.2	44406.2	58761.7	47991.1	27512.4	12947.3	13568.1	12076.1	31354.1	62442.8
33	11507.7	12035.4	12199.8	62805.2	10193.1	10324.1	10252.7	4183.02	9674.76	12150.3	11449.2	28957.7	9626.7	10793.6	8974.82	4477.5	8177.05	11367.9	8920.55	21404.2	10259.9	11184.1	9619.88	17179	7334.51	10008.4	8028.44	15297	10045.9	10976.4	9284.82	27192.9	7730.05	9922.95	8314.19	11083	12060	12158.4	11722.4	34618.1	44122.3	58104.5	47676.8	26813.2	13329.8	14032.2	12334.6	30702.1	61933.1
34	12874.1	13641.1	13439.8	61636	11129.6	11205.8	11117.9	4161.46	10617.1	13288.7	12558.1	28338.9	10295.3	11590	9770.74	4447.43	8648.92	12126.2	9467.16	20981.6	11212.6	11834	10325.2	16855.5	7530.8	10371.6	8404.54	15025.3	10851.3	11636.8	10080.1	26595.7	7990.94	10158.6	8648.85	10909.4	12564.9	12315.2	12141.2	33820	43881.2	57459.2	47429.6	26139.5	13899.4	14706.5	12742.2	30064.2	61399.2
35	14730	15818.3	15125.5	60345.7	12418.9	12411.3	12304.5	4142.43	11963.3	14911.4	14122.7	27741.2	11225.1	12666.8	10879.2	4420.76	9366.11	13240.9	10279.1	20574.1	12537.8	12728.8	11309.5	16543.6	7865.1	10951.5	8982.3	14767.4	11977.4	12543.8	11187.7	26013.3	8422	10560.5	9176.86	10745.7	13278.1	12586	12753	33035.4	43713.3	56843.7	47268.8	25497.7	14699.2	15632.2	13338.8	29441.7	60871.7
36	17113.5	18605.2	17282.9	58985.4	14087.5	13960.6	13835.1	4125.58	13780.6	17092.5	16208.7	27163	12441.2	14048.9	12330.4	4396.16	10394.3	14787.6	11419.4	20179.3	14276.2	13894.2	12601.5	16235.8	8386.72	11811.8	9817.57	14521.4	13460.5	13721.9	12639.3	25439.2	9081.28	11184.2	9966.92	10589	14224.3	12995.9	13583.8	32259.8	43631.7	56258.9	47210.6	24877.9	15757.7	16838.7	14160.5	28835.3	60367.3
37	19963.9	21934.2	19859.4	57621.6	16096.2	15813.1	15669.8	4110.01	16074.4	19833.5	18809.6	26601.4	13925.1	15708.6	14095.4	4373.13	11776.5	16808	12921.5	19796.2	16399.6	15314.8	14183	15936.3	9141.66	12999.4	10951.6	14283.6	15277.5	15152.5	14407.6	24882.1	10022.7	12081.8	11079.9	10436.7	15400.8	13565.8	14637.1	31503.7	43656.8	55722	47276.7	24277	17076.4	18315.9	15229.2	28249.1	59921.9
38	23126	25617.6	22703.8	56283.5	18331.9	17864.7	17703.2	4095.13	18758.8	23032.7	21815.7	26054.9	15607.5	17559.9	16081.5	4351.73	13515.9	19274.7	14773.9	19422.3	18809.7	16925.8	15979.4	15644.2	10165.4	14533.2	12395.2	14053.4	17347.4	16769.4	16405.1	24336.5	11281.5	13287.9	12554.8	10288.6	16777.2	14309.9	15891.9	30767.2	43804.5	55237.4	47479.6	23692.5	18618	20008.5	16542.8	27677.3	59556.2
39	26375.1	29391.4	25605.5	54968.4	20632.9	19970.9	19788.7	4081.02	21669.3	26495.9	25032.5	25523.7	17377.6	19473	18147.4	4331.37	15560.4	22091.1	16908.2	19057.5	21346.8	18623.9	17873.4	15359	11461.6	16384.4	14114	13830.8	19537.6	18466.4	18496.8	23806.7	12854.2	14802.2	14381.7	10146.2	18298.7	15230.6	17302.6	30051.3	44085.3	54802.2	47831.8	23126	20317.8	21829.4	18074.5	27122.1	59270.6
40	29453.3	32955.8	28326.9	53670.3	22816	21969.8	21760.1	4067.44	24611.1	29965.5	28214.7	25003.3	19103.9	21297	20128.5	4311.76	17804.9	25092.5	19203	18700.1	23816.2	20280.6	19723.3	15077.4	12995	18470.2	16024.3	13611.5	21682.2	20115.9	20518.8	23287.1	14693.7	16579.8	16499.2	10005.6	19900.4	16324.3	18811.9	29358.6	44490.7	54396.1	48342	22567.9	22080.2	23666	19763.6	26579.8	59067.6
41	32118.9	36034.9	30657.4	52393.1	24713.1	23712.1	23466.3	4054.27	27350.1	33168.4	31100.6	24488.8	20655.9	22887.9	21866.7	4293.28	20101.1	28073.5	21500.2	18350.7	26029.2	21771.8	21391.6	14803.3	14690.5	20665.2	18008.3	13394.5	23618.8	21593	22311.9	22783.7	16705.8	18527.8	18789.9	9866.96	21518.4	17584.2	20365.2	28690.2	45025.8	54007.9	49013.2	22022.2	23807.8	25401.2	21528.7	26046.4	58927.3
42	34218.9	38452.9	32461.3	51135.8	26214.3	25101.1	24811.1	4041.16	29685.3	35878.1	33483.2	23978.3	21937.4	24146.3	23251.2	4275.58	22279.8	30819.2	23633.1	18008.3	27848.4	23006.4	22775	14535.6	16434.5	22816.5	19921.9	13181.7	25227.8	22807.6	23769.3	22293.3	18752.7	20512.4	21090.5	9731.42	23099	18991.1	21911.8	28040.4	45684.9	53621	49839.6	21490.4	25402.2	26938.6	23266.3	25516.6	58821
43	35697.1	40159	33703.3	49900.5	27282.9	26104.2	25763.8	4028.08	31502.5	37965.6	35262.7	23473.4	22902.8	25039	24242.8	4258.22	24187.7	33152.5	25453.6	17671.5	29204.5	23936.5	23825	14273.7	18089.7	24763	21624.8	12971	26445.4	23711.3	24838.8	21814.9	20679.9	22382.7	23221.4	9599.34	24596.4	20505.7	23405.2	27402.1	46440.1	53215.9	50791.1	20972.8	26784.3	28210.9	24867.8	24990.6	58710.5
44	36595.2	41203.6	34427.4	48684.7	27947.4	26743.4	26351.3	4014.54	32776.2	39405.5	36432.5	22971.4	23557.3	25581.3	24859.9	4240.77	25719.8	34966.9	26869.8	17338.9	30106.5	24563	24545.1	14017.1	19540.2	26384.9	23017	12761.3	27275.2	24312.2	25532.2	21346.4	22357.3	24007.4	25041.6	9468.32	25971.5	22070.5	24801	26772.3	47226.8	52756.8	51795.9	20466.2	27896.1	29179.8	26235.2	24458.1	58541.7
45	37014.5	41714.5	34738.4	47494.9	28281.7	27083	26640.9	4000.92	33547.1	40267.4	37067.3	22476.1	23945	25834.4	25164.7	4223.68	26835.1	36238.8	27857.8	17009.5	30619.1	24926.4	24978.7	13767	20704.6	27616.5	24050.5	12555.4	27770.7	24648.9	25905.3	20888.6	23693.2	25293.4	26455	9340.57	27183.6	23602.8	26053.2	26145.2	47979	52234	52760.4	19976.9	28720.4	29847.5	27308.7	23923.7	58253.6
46	37075.3	41832	34747.9	46328.2	28368.6	27195.1	26708.1	3987.07	33902.4	40657.4	37284.6	21988.1	24124.6	25874	25236	4206.8	27541.8	36998.6	28439.1	16682.1	30824.5	25079.6	25183.5	13521.7	21543	28441.1	24720	12354	28000.6	24777.8	26035.4	20434.4	24649.1	26204.6	27428.6	9215.84	28186	25000.2	27106.6	25517.3	48595.7	51627.5	53568.6	19503.6	29251.1	30231.6	28058.1	23386.9	57812
47	36891.2	41687.2	34560.3	45180.4	28286	27149.2	26624.8	3973.28	33953	40701.4	37209.8	21509.9	24155.5	25769.9	25153.3	4190	27901.5	37331.8	28677.5	16356.1	30811.3	25075.9	25222.3	13278.7	22071.2	28896.9	25070	12154.4	28041.1	24757.5	25992.1	19981.7	25246.1	26761.4	27997.2	9091.97	28940.1	26165.5	27914.3	24887.9	48976.4	50921	54102.5	19041.5	29514.3	30364.5	28494.2	22847.8	57193.9
48	36552.9	41374.8	34255	44050.4	28096.6	27001.3	26446.9	3959.62	33793.2	40507.7	36939.7	21036.7	24086.5	25569.9	24969.7	4173.04	27998.1	37352.6	28666.6	16033.6	30656	24967.1	25145.9	13038.3	22344.3	29060.3	25173	11955.5	27952.5	24639.3	25836.4	19529.6	25546.4	27022.6	28238.9	8967.52	29425.6	27032.8	28447.6	24259.3	49056.7	50107.9	54279.7	18588.2	29552.3	30291.1	28662.4	22304.4	56388.7
49	36113.3	40957.6	33878.2	42943.4	27838.2	26788.5	26210.3	3946.45	33495.7	40167.7	36547.3	20572.6	23953.6	25314	24726	4156.47	27915.6	37158.5	28490.9	15715.3	30410.4	24790.8	24991.1	12799.4	22431.4	29013.8	25104.5	11758	27779.2	24456.6	25609.8	19078.9	25629.4	27066.7	28242.8	8844.29	29654.1	27583.9	28715.6	23634.9	48840.7	49220.8	54101.3	18147.4	29424	30067.4	28634.1	21767.3	55437.7
50	35609.7	40465.4	33456.2	41856.8	27534.6	26530.7	25935	3933.86	33107.3	39724.4	36076.1	20115.9	23774.7	25020.2	24443.1	4140.11	27715.7	36822	28208.8	15402.9	30104.9	24567.9	24782.1	12562.3	22392.3	28824.8	24923	11560.4	27546.8	24234.4	25337.2	18632.3	25566.8	26966.4	28093	8719.8	29660.9	27845.5	28751.7	23024.7	48361.4	48273.9	53604	17718.7	29174.1	29734.6	28468	21236.2	54389.9
51	35069.4	39929.4	33010.9	40792.9	27201.6	26242.3	25634.9	3921.89	32665.9	39220	35559.5	19667.9	23561.6	24695.1	24132.2	4123.3	27445.7	36406.8	27866.6	15095.2	29761.2	24313.3	24535	12326.9	22273.7	28547.6	24671.7	11361.9	27273.4	23986.1	25032.1	18193.7	25408.1	26768.8	27845.7	8593.11	29493.7	27868.3	28602.4	22429	47668.9	47280	52852.5	17298.2	28842.1	29329.2	28206.6	20711.3	53275.9
52	34503.4	39356.6	32546.2	39752.8	26847.5	25928.5	25314.6	3910.24	32189.5	38677	35012.6	19226.4	23323.8	24347.2	23797.2	4106.16	27131	35947.6	27493.3	14793.6	29390	24038.1	24258.5	12094.9	22105.9	28214.6	24379.6	11164.2	26966	23717	24701.7	17764.6	25191.2	26510.1	27541.7	8466.59	29208.6	27724.2	28327.3	21852.1	46844.7	46261.6	51939	16890.7	28461.6	28882.7	27891	20196.3	52126.3
53	33918.9	38757.2	32063.9	38736.5	26475.5	25592.7	24977.3	3898.99	31684.8	38104.6	34440.2	18792.7	23062.5	23981.8	23443.4	4089.06	26783.4	35450.6	27096.2	14497.3	28996.1	23744.6	23959	11865.6	21903.3	27844.9	24058.4	10968.5	26636	23430.6	24352.1	17345.9	24934.6	26210.3	27200.5	8340.5	28851.1	27473.1	27975.7	21295.6	45953	45240.7	50944.9	16498.7	28054.6	28416.8	27544.4	19697.6	50981.2
54	33325	38136.4	31571.9	37740.3	26091.9	25238.9	24625.1	3887.85	31163.9	37506.9	33856.7	18366.7	22781	23603	23075.1	4071.75	26408.8	34933.3	26680.9	14206.9	28583.5	23435.6	23641.8	11641.4	21672.1	27447.2	23715.1	10776.3	26287.7	23131.6	23987.2	16939.3	24644.2	25877.6	26829.1	8215.08	28451	27156.5	27578.6	20759.4	45029.7	44215.2	49912.9	16120.3	27627.4	27938.1	27170	19210.6	49843.8
55	32721.1	37501.2	31068.4	36768.9	25695.1	24870.1	24259.5	3876.69	30627.5	36891.5	33260.6	17949.9	22483	23211.8	22695.5	4054.16	26010.6	34399.3	26250.2	13921.3	28154.6	23113.5	23307.9	11422.1	21420	27029.2	23352.9	10588.3	25922.5	22818.9	23610.6	16542.4	24325.8	25515.8	26429.1	8092.29	28023	26796.1	27151.2	20237.3	44086.4	43190.4	48866.7	15753.2	27186.4	27452.6	26773.1	18737.3	48714.8
56	32107.8	36847.4	30551.7	35818.6	25288.7	24488.8	23882.7	3865.31	30077.4	36262.9	32652.2	17541.8	22172.6	22815	22308	4036.92	25593.5	33848.3	25807	13643	27713.8	22780.5	22960.6	11207.7	21153.3	26596.4	22980.4	10405.9	25543.6	22494.6	23224	16155.1	23989.8	25136.4	26010.1	7973.41	27580.5	26409.6	26708.6	19731.6	43148.7	42177.9	47825.5	15399.7	26741.2	26964.6	26365.2	18280.6	47601
57	31488	36185.8	30028.5	34892.2	24874.1	24099.3	23498.1	3853.74	29516.7	35623.1	32034.6	17144	21851.1	22414.3	21916.9	4020.03	25163.9	33283.7	25356.1	13371	27263.7	22438.3	22603.1	10998.7	20873.6	26152.7	22597.3	10227.4	25155.9	22161.5	22832.3	15778	23639	24743.2	25574.1	7858.82	27126.4	26002.5	26253.9	19239.9	42222.2	41184.7	46795.3	15059.4	26291.5	26475.1	25947.9	17838.6	46509.2
58	30862.3	35514.6	29499.5	33989.3	24452.7	23702.1	23105.4	3841.64	28954.2	34980.4	31414	16758.1	21523.8	22011.2	21524.2	4003.13	24726.4	32715.9	24900.5	13104.5	26807.5	22090.5	22237.1	10796.2	20585.4	25700.4	22208.6	10053.6	24758.1	21823.7	22436.6	15411.4	23276.3	24338.5	25125.6	7748.07	26665.2	25581.7	25791.5	18762.6	41303.5	40204.1	45775	14729.2	25837.1	25981	25518.6	17406.4	45422.4
59	30234.5	34840.6	28964.3	33110.1	24025.8	23300.3	22708.3	3829.23	28385.2	34331.1	30784	16381.6	21188.7	21603.9	21128.1	3986.18	24281.1	32139	24442.1	12843.4	26346.1	21737.8	21863.3	10598.4	20287.9	25241.3	21812.2	9883.15	24350.8	21476.9	22036.2	15052	22902.4	23922.9	24666.8	7639.6	26195.6	25146.5	25321.3	18297.3	40393.9	39241.1	44764.8	14409.4	25380.6	25483.7	25081.7	16987.2	44345.1
60	29606.9	34160.7	28426.2	32250.1	23595.4	22893.6	22307.9	3816.46	27815.5	33680.2	30154.5	16013.2	20847.8	21196.5	20730.2	3969.47	23830.8	31558.6	23982	12588	25880.9	21381	21485.2	10405.5	19979.8	24776.7	21410.9	9716.12	23937.6	21125.7	21633.2	14702.7	22520.5	23500.7	24205.2	7533.85	25723	24703.8	24847.7	17846.6	39501.7	38297.1	43769.2	14101.1	24923.6	24985.7	24641	16579.1	43278.2
61	28983.1	33482.8	27891.6	31416.7	23164.6	22485.4	21906.7	3803.5	27249.5	33029	29530	15655	20503.9	20791.1	20335.1	3952.89	23378.6	30978.2	23523.3	12338.2	25413.6	21022.6	21104.7	10217.5	19663.8	24309.4	21005.2	9551.9	23520.7	20771.7	21229.5	14363.2	22131.4	23072.5	23741.2	7430.12	25246.7	24254.8	24370	17408.8	38623.2	37369.8	42790.3	13803.4	24467.2	24489.2	24197.4	16181.5	42226.5
62	28365.4	32803.7	27356.7	30604.8	22733.7	22076.1	21504.6	3790.45	26685.7	32377.5	28908.4	15304.4	20154.1	20384.9	19939	3936.3	22921.2	30396	23061.8	12092.6	24943.1	20660.9	20720.3	10033.1	19341.3	23841.2	20597.9	9391.43	23100	20415.6	20824.5	14033.5	21735.9	22638.6	23276.8	7327.02	24770.5	23801.5	23890.4	16984	37749	36451.8	41821.1	13512.2	24010.4	23993.2	23747.8	15792.8	41187.3
63	27755.8	32127.5	26825.8	29819	22305	21669	21104.4	3777.45	26125.9	31729.1	28294.7	14961.5	19802.4	19981.6	19545.9	3919.87	22460.4	29813.4	22599.1	11852.4	24473.1	20297.6	20335.6	9851.33	19013.4	23373.6	20189.6	9234.8	22678.7	20058.1	20419	13712.7	21337.4	22204.5	22812.8	7225.37	24294.4	23345.1	23409.5	16571	36886.5	35550.1	40866.7	13228.9	23555.2	23502.1	23299	15415.6	40174.3
64	27151	31453.1	26300.2	29057	21876.9	21260.8	20705	3764.34	25573.6	31087.5	27692.7	14627	19449.2	19583.6	19156.5	3903.73	22000.3	29235.3	22136.6	11617.6	24004.9	19934.7	19951.8	9673.43	18680	22904	19781	9080.17	22253.7	19701	20012.6	13401.2	20939.7	21770.5	22353	7126.67	23823.5	22890.3	22931.5	16170.1	36036.3	34663.6	39927.5	12953.2	23103.7	23017.7	22852.7	15048.3	39182.4
65	26553.9	30787.1	25781	28320.8	21453.2	20855.6	20308.6	3750.84	25029.5	30454.5	27100.2	14302	19098	19191.3	18772.6	3887.78	21544.3	28662.3	21680.7	11388.1	23540.8	19573.3	19568.9	9499.43	18346.3	22437.4	19378.4	8928.43	21828.7	19344.8	19607.7	13097.6	20544.1	21338.6	21894.4	7030.23	23356.6	22437.9	22459.2	15780.6	35197.8	33792	39005.9	12683	22657.1	22539.7	22407.7	14691.4	38215.7
66	25964.2	30126.2	25262.6	27604.8	21031.6	20452.4	19914.8	3737.05	24489.2	29826.3	26511.4	13984.3	18745.6	18800.2	18389.5	3871.79	21089.4	28091.8	21228.2	11162.3	23078.6	19211.8	19186.6	9329.4	18011.9	21973.2	18978.7	8779.75	21403.9	18989.2	19204.4	12801.3	20150.3	20909.6	21439.2	6935.88	22896.7	21989.7	21995.1	15403.3	34372.8	32940	38101.5	12419.1	22213.8	22065.6	21965.3	14342.8	37269.1
67	25381.3	29471	24749.6	26910.7	20613.8	20051.5	19524.8	3722.84	23959.8	29207.6	25935.4	13676.6	18398.7	18416.1	18013.4	3855.96	20640.1	27528.6	20781.1	10942	22621.1	18852.9	18808.9	9163.46	17677.8	21512.1	18582.5	8633.95	20981.8	18634.5	18804.6	12512.1	19759.3	20485.5	20989.3	6844.02	22442.2	21546.3	21539.1	15037.6	33567.6	32110.1	37220.5	12163	21777.3	21600.9	21530.3	14004.7	36348.2
68	24807.5	28823.2	24240.3	26230.5	20200.2	19653.8	19139.2	3708.29	23437.9	28591.9	25369.7	13375.3	18050.8	18038.2	17641.2	3840.23	20198.1	26970.2	20342.9	10726.8	22164.9	18496.6	18434.5	9002.41	17343.3	21054.9	18191.6	8489.81	20561	18281	18409.6	12231.5	19372.1	20064.1	20544.6	6754.97	21995.6	21109.2	21094.3	14682.6	32783.3	31302.3	36361.3	11914.8	21346.8	21144.5	21100.4	13675.9	35448.3
69	24244.7	28182.9	23736.1	25568.6	19792.3	19261.7	18759.3	3693.43	22923.9	27982.2	24812.5	13081.4	17707.5	17665.8	17274.8	3824.59	19761.1	26414.3	19911.1	10517.1	21710.3	18140.8	18062.9	8844.51	17013.1	20605.8	17808.9	8350.06	20147.3	17930.4	18021.2	11959.1	18988.6	19650.7	20105.5	6667.33	21556.7	20679.2	20659	14340.6	32021.1	30518.2	35525.8	11673.8	20921.7	20696	20676.4	13356.1	34573.6
70	23692.1	27550	23237.1	24924.3	19388.8	18874.3	18384.4	3678.75	22416.6	27378	24262.8	12794.3	17363.7	17295.7	16911.9	3808.58	19330.3	25867.2	19483.5	10313.1	21259.5	17788.2	17697	8690.72	16684.6	20162.1	17429.1	8213.23	19738	17582.8	17637.3	11695.4	18606.3	19239.8	19672.4	6580.42	21125.2	20255	20230.6	14009.6	31283.2	29759.5	34713.7	11441.6	20504.5	20257.5	20260.6	13045.3	33718.6
71	23149.5	26925.6	22746.9	24297.4	18988.8	18491	18013.8	3664.24	21920	26782.1	23726.8	12513.8	17022.4	16933.2	16556.7	3792.52	18908.4	25327.9	19062.9	10114.9	20813.4	17439.4	17336.4	8540.28	16357.4	19725.1	17056.7	8079.77	19335.1	17239.1	17258.6	11440.7	18227.9	18834.1	19246.5	6494.88	20701.2	19838.1	19809.8	13688.1	30566.3	29020.1	33924.6	11216.2	20094.7	19831.4	19852.2	12743.4	32890.7
72	22616.7	26311.3	22262.8	23686.2	18593.2	18112.6	17647.9	3649.94	21430.1	26192.1	23198.7	12239.9	16682.1	16575.7	16206	3776.44	18495.8	24796.7	18651.7	9922.73	20373.7	17096.1	16981.4	8394.15	16034.2	19297.4	16692.8	7950.04	18937.3	16900.2	16886.1	11193.9	17856	18434.4	18828	6411.12	20286.8	19429.4	19398.9	13377.1	29871.2	28303	33157.1	10998.2	19692.9	19415.5	19451.5	12450.1	32084.5
73	22091.9	25706.5	21784.6	23095.1	18201.4	17737.8	17286	3636	20949	25614.3	22679.5	11974.8	16347.7	16223.4	15861.7	3760.47	18089.3	24272.8	18246.1	9735.49	19940.7	16756.3	16631.5	8251.11	15715.2	18878.2	16334.3	7824.16	18545.6	16565.8	16518.6	10953.3	17487.2	18040.3	18416.6	6327.83	19879.8	19028	18994.4	13077	29194	27605.1	32410.1	10785.6	19300.2	19008	19058.1	12165.4	31303
74	21575.8	25110.2	21311.9	22521.1	17814.6	17367.8	16928.3	3622.41	20477.2	25046.1	22170.3	11717.2	16015.4	15876.3	15522.4	3744.49	17690.7	23756.8	17847.5	9552.09	19515	16421	16286.4	8111.79	15398.3	18466	15980.8	7700.51	18157.8	16236	16156.7	10720.3	17121.5	17648.1	18011	6245.7	19479	18632.8	18596.5	12784.3	28531	26923.2	31679.9	10578	18914.9	18607.9	18670.3	11887.4	30545
75	21068.1	24522.1	20844.3	21960.9	17432.6	17001.1	16574.6	3608.8	20014.6	24487.2	21672.7	11466.1	15689.2	15538.3	15189.5	3728.86	17297	23243.1	17456.2	9372.64	19094	16089	15945	7975.63	15083	18060.8	15634.1	7579.51	17774.5	15908.7	15799.9	10492.6	16762.4	17264.5	17613.1	6165.51	19085.9	18245.5	18207.7	12500.8	27881	26257.6	30967.6	10374.7	18533.7	18213.1	18288	11616.2	29812.5
76	20568	23942.6	20381.2	21415.3	17057.1	16638.7	16224.4	3594.99	19559.4	23937	21181	11221.1	15367.1	15205.5	14861	3713.49	16910.4	22737.8	17073.3	9197.49	18680.4	15761.7	15608.8	7843.43	14770.7	17661	15292.4	7460.27	17394.8	15586.2	15449.1	10271	16407.2	16885.8	17221.6	6086.75	18699.5	17864.7	17827.2	12227	27248.9	25612.6	30274.7	10177.1	18160	17825.1	17912.4	11353.5	29100.1
77	20075.6	23371	19923.7	20885	16687.1	16280.6	15877	3581.09	19112.1	23395.6	20695.9	10980.2	15047.4	14878.1	14537.4	3698.15	16527.3	22234.8	16695.2	9025.55	18270.6	15436.1	15274.6	7713.8	14459.3	17265	14954.4	7342.27	17018.7	15267	15102.9	10055.6	16054	16509.6	16833.3	6008.62	18316.5	17487.8	17451.5	11959.7	26635	24984.7	29603.2	9984.15	17791	17442.1	17541.2	11096.8	28408.1
78	19607.9	22809.8	19473.4	20365.9	16323.5	15927.7	15532.7	3566.88	18672.5	22860.8	20217.4	10744.1	14731.5	14556.1	14219.8	3682.96	16151.1	21739.9	16325.4	8857.91	17867.8	15115.6	14945.4	7588.1	14150.4	16874.6	14623.8	7226.33	16647.6	14952.9	14762.9	9846.86	15706.4	16138.8	16451.1	5931.96	17939.3	17117.6	17084.1	11699.6	26039.7	24376.3	28951.9	9797.46	17427.8	17067.2	17177.8	10847.1	27736.5
79	19151.9	22257.9	19027.6	19854	15963.1	15578.2	15190.9	3552.43	18240.4	22332.9	19746.3	10513.6	14419.6	14239.1	13908.5	3667.86	15781.1	21253.5	15962.3	8694.67	17471.2	14799.6	14621.3	7466.16	13844.4	16490.7	14300.5	7113.12	16282.6	14642.6	14428.9	9643.5	15364.7	15774.4	16075.8	5856.69	17568.8	16753.5	16724.6	11448.5	25464.8	23786.9	28323.4	9616.43	17070.6	16700.9	16821.6	10605.4	27083.8
80	18706.9	21713.4	18588.4	19351.4	15607.5	15232.7	14852.2	3538.26	17815.1	21810	19280.9	10288	14109.1	13924.9	13602.3	3652.98	15418.9	20773.1	15604.6	8535.42	17079.5	14486.2	14300.4	7346.58	13542	16112.1	13982	7001.97	15922.3	14337.2	14101.6	9446.61	15027.1	15414	15705.8	5782.67	17203.6	16394.5	16371.6	11204.8	24905.2	23215	27712	9439.56	16719.5	16342.5	16469.3	10370.2	26449.6
81	18274.4	21177.2	18154.6	18857.2	15255.5	14894	14517.6	3524.42	17397.3	21295.1	18824.8	10069.8	13803.2	13616.2	13302.5	3638.13	15060.3	20296.1	15251.2	8379.91	16691.8	14175.1	13982.1	7229.79	13242.5	15740	13669.1	6892.85	15565.4	14034.4	13778.9	9254.53	14695.8	15060.5	15341.3	5709.91	16843.7	16041.1	16024.6	10968.2	24359.3	22657.6	27115.6	9266.57	16371.6	15989.9	16120.9	10140.5	25832.3
82	17855.5	20650.1	17726.5	18369.2	14907.7	14562.7	14190.3	3510.98	16985	20785.6	18375.9	9858.56	13501.7	13311.4	13007.5	3623.48	14708.7	19827.3	14904.2	8228.03	16310.6	13867.4	13669.4	7116.07	12947.1	15374.7	13362.5	6785.86	15213.1	13735	13462.1	9067.81	14369	14714	14984	5638.45	16490.1	15694.2	15683.4	10740.5	23823.7	22115.8	26530.1	9098.07	16029.8	15645.4	15778	9918.66	25232.7
83	17417.7	20129.1	17303.5	17893.7	14570.2	14235.6	13870.1	3497.96	16579.9	20284.1	17935.5	9654.23	13202.5	13011.2	12716	3609.2	14361.9	19361.8	14560	8079.61	15932.7	13560.3	13359.6	7004.17	12653.9	15015.7	13059.9	6680.65	14864.6	13436.2	13149.5	8885.65	14046.3	14374.1	14633.3	5568.24	16141.6	15351.9	15345.9	10520.5	23298.5	21587.5	25956	8932.66	15691.7	15304.7	15436.8	9702.95	24646.4
84	16985.7	19617.2	16888.9	17435.5	14240.3	13913.7	13558.1	3485.42	16180.8	19790	17501.9	9456.21	12906.6	12716.4	12428.4	3595.3	14019.8	18899.9	14221.3	7934.31	15559	13255.6	13053.6	6894.69	12363.8	14662.4	12761.2	6577	14519.7	13140.4	12841.5	8708.99	13727.7	14041.2	14288.7	5499.33	15797.5	15014.7	15012.6	10307.4	22784.3	21074.6	25394	8771.15	15358.6	14970.1	15099	9493.66	24074.7
85	16552	19100.2	16468.7	16987.6	13905.9	13590.3	13248.8	3472.75	15781.3	19289.7	17067.3	9259.34	12611.9	12423.2	12141.3	3581.05	13678.9	18433.5	13883.1	7787.17	15185	12951.3	12749.6	6786.72	12075.8	14313.2	12466.2	6472.01	14175.1	12845.7	12536.1	8534.24	13410.7	13711.8	13946.6	5429.61	15453.2	14679.4	14680.3	10098.3	22278.1	20572.3	24835	8613.95	15026	14636.3	14763.4	9289.4	23508.2
86	16113.5	18578.5	16043	16546.4	13566	13258.7	12939.9	3459.96	15377.7	18780.6	16628.2	9062.37	12311.1	12126.7	11849.5	3566.98	13335.1	17960.4	13542.1	7639.63	14805.4	12641.9	12442.2	6678.37	11781.8	13959.1	12167.7	6366.62	13825.8	12544.7	12227.8	8359.97	13087.2	13378.2	13602.1	5359.74	15104.6	14339.3	14343.6	9890.63	21769.9	20071.5	24273.1	8457.69	14689.5	14299.1	14422.5	9086.53	22942
87	15667.5	18049.7	15613	16112.4	13218.3	12916.5	12630.5	3446.78	14970.5	18266	16184.2	8867.03	12005.3	11827.5	11554.2	3552.98	12987	17480.3	13196.6	7492.77	14419.7	12328	12130.4	6569.99	11481.7	13600.4	11865.6	6261.02	13471.3	12238.4	11915	8186.34	12760.2	13041.7	13255.3	5289.79	14751.6	13994.5	14003.4	9683.18	21259.2	19571.4	23707.8	8301.53	14346.8	13956	14075.4	8884.05	22371.8
88	15230.7	17516.6	15178.8	15685.9	12849.7	12570.2	12322.5	3433.26	14556.1	17742.2	15732.9	8671.28	11694.1	11523.9	11254.2	3538.4	12635.8	16994.3	12849.3	7345.68	14030.2	12011.9	11815.6	6461.75	11177.8	13237.4	11561.4	6155.62	13112.6	11929.5	11599.8	8013.81	12428	12700.9	12904.3	5219.81	14393.4	13645.1	13659.6	9476.21	20749.2	19073.4	23141.5	8147	14000.4	13611.9	13725	8683.9	21798.6
89	14790.1	16977.4	14739.1	15264	12470.3	12220.7	12017.4	3419.18	14137	17212.7	15276.5	8475.82	11378.9	11217	10950.9	3523.76	12282.5	16503.5	12499.6	7199.5	13638.1	11693.7	11498.2	6353.63	10870.9	12871.3	11255.4	6050.22	12750.8	11616.4	11282.7	7842.04	12091.3	12356.4	12550.3	5149.83	14031.3	13291.4	13312.3	9269.04	20236.5	18575.3	22570.3	7994.05	13649.6	13264	13370.8	8484.65	21223.2
90	14362.5	16462.6	14318.2	14857.4	12100.5	11881.7	11729.4	3404.77	13727.2	16708.5	14831.9	8293.1	11067.8	10914.3	10652.3	3510.18	11933.5	16030.8	12157.1	7063.74	13254.9	11379.2	11183.8	6248.37	10563.5	12507.9	10952.3	5951.52	12395.3	11303.9	10967.7	7677.5	11756.5	12013.8	12201.7	5083.47	13675	12939.2	12967.8	9066.78	19733.6	18084.5	22015.1	7843	13303.4	12922.7	13019.1	8290.58	20663.1
91	13952.5	15970	13923.8	14466.6	11742.6	11560.2	11465.3	3390.35	13334	16229.3	14404.9	8120.81	10770.8	10624.7	10367.4	3496.99	11601.5	15578.4	11830	6935.6	12890.6	11080.2	10883.6	6148.02	10271.8	12163.2	10664	5857.87	12058.1	11007.3	10668.2	7522.82	11438	11687.9	11870	5020.08	13334.4	12603.5	12638.8	8874.76	19257.6	17619.4	21487.6	7700.01	12972.9	12597.9	12683.9	8107.67	20129.8
92	13562.3	15500.4	13552.2	14092.8	11399.5	11258.5	11224.5	3375.84	12959.7	15773.6	13998	7957.67	10489	10349.8	10097	3484.44	11286.2	15147.1	11520.5	6813.67	12544.5	10796.2	10597.7	6052.41	9995.51	11836.4	10390.7	5768.73	11738.8	10725	10385	7376.67	11134.6	11378.3	11554.9	4959.74	13010.2	12284	12325.9	8692.74	18808	17178	20988.5	7564.37	12657.5	12290.7	12364.8	7935.17	19628.4
93	13192.4	15053.4	13220.7	13709.9	11074.9	10974.5	11006.7	3361.47	12604.7	15342.3	13613	7802.68	10221.4	10091.5	9842.77	3472.77	10987.5	14734.6	11228	6698.72	12215.5	10527.3	10325.2	5961.56	9731.37	11525.9	10130.5	5683.26	11436	10456.8	10117.1	7237.99	10847.1	11085.8	11260.1	4903.09	12704.3	11981.7	12031.4	8521.37	18380.8	16758.6	20513.7	7434.42	12357.1	11997.6	12059.6	7770.99	19154.1
94	12835.7	14622.9	12904.3	13339.8	10762.8	10701.5	10803.7	3347.25	12263.3	14928.9	13241.7	7654.9	9964.72	9842.73	9598.59	3461.43	10700.5	14337.3	10946.2	6588.07	11899.1	10268.2	10062.5	5873.61	9478.31	11228.5	9880.48	5601.05	11146.2	10199.6	9859.88	7105.37	10571.9	10805.3	10977.2	4848.18	12410.3	11691.6	11748.3	8356.92	17972.7	16355.9	20059.7	7309.05	12068.1	11716.8	11766.4	7613.94	18700.6
95	12496.7	14203.7	12642.6	12925.3	10452.9	10443	10618.3	3333.35	11935.3	14522	12888.3	7505.65	9716.89	9611.26	9369.55	3450.25	10427.2	13945.6	10680.8	6479.15	11593.3	10023.8	9810.35	5789.32	9233.11	10943	9640.78	5518.79	10867.7	9955.56	9617.42	6975.41	10309.5	10541.6	10715.1	4796.76	12133.3	11418.3	11486	8202.84	17581.4	15972.2	19620.6	7187.47	11791.3	11446.2	11482.7	7462.56	18264.2
[truncated: 43 more columns]

[truncated: 3 more sheets: Sup.Fig.6a, Sup.Fig.10, Sup.Fig.11]
